# Supplementary material for: YPR2 is a regulator of light modulated carbon and secondary metabolism in Trichoderma reesei
Source: BMC Genomics. 2019 Mar 13;20:211. doi: 10.1186/s12864-019-5574-8 (PMC6417087; doi:10.1186/s12864-019-5574-8)
Supplement: Supplementary file 2 — Functional category analysis of YPR2 targets. (XLSX 105 kb) [file 12864_2019_5574_MOESM2_ESM.xlsx]

## Sheet: down ypr2 DD
Functional category analysis of genes downregulated in ∆ypr2 in darkness (DD)
FUNCTIONAL CATEGORY	abs SET	rel SET	genes SET	abs GENOME	rel GENOME	rel SET/rel GENOME	P-VALUE
01 METABOLISM	181	33.6	TRIREDRAFT_102837 TRIREDRAFT_103175 TRIREDRAFT_53475 TRIREDRAFT_21373 TRIREDRAFT_54675 TRIREDRAFT_43701 TRIREDRAFT_54171 TRIREDRAFT_102499 TRIREDRAFT_73924 TRIREDRAFT_73621 TRIREDRAFT_73623 TRIREDRAFT_54242 TRIREDRAFT_53526 TRIREDRAFT_54227 TRIREDRAFT_55887 TRIREDRAFT_120008 TRIREDRAFT_103458 TRIREDRAFT_55719 TRIREDRAFT_120290 TRIREDRAFT_74953 TRIREDRAFT_55886 TRIREDRAFT_55671 TRIREDRAFT_103712 T…	2966	32.5	1.03384615384615	0.301814021032159
01.01 amino acid metabolism	18	3.34	TRIREDRAFT_55887 TRIREDRAFT_120008 TRIREDRAFT_106646 TRIREDRAFT_60144 TRIREDRAFT_61403 TRIREDRAFT_109378 TRIREDRAFT_64996 TRIREDRAFT_66795 TRIREDRAFT_68036 TRIREDRAFT_23171 TRIREDRAFT_68615 TRIREDRAFT_68956 TRIREDRAFT_23298 TRIREDRAFT_123978 TRIREDRAFT_123946 TRIREDRAFT_69863 TRIREDRAFT_70842 TRIREDRAFT_71095	452	4.95	0.674747474747475	1
01.01.05 metabolism of urea cycle, creatine and polyamines	1	0.18	TRIREDRAFT_68615	37	0.40	0.45	1
01.01.05.03 metabolism of urea (urea cycle)	1	0.18	TRIREDRAFT_68615	21	0.23	0.782608695652174	1
01.01.06 metabolism of the aspartate family	1	0.18	TRIREDRAFT_68956	99	1.08	0.166666666666667	1
01.01.06.01 metabolism of aspartate	1	0.18	TRIREDRAFT_68956	16	0.17	1.05882352941176	0.622514098579007
01.01.06.01.02 degradation of aspartate	1	0.18	TRIREDRAFT_68956	10	0.10	1.8	0.4559324983268
01.01.09 metabolism of the cysteine - aromatic group	8	1.48	TRIREDRAFT_120008 TRIREDRAFT_64996 TRIREDRAFT_66795 TRIREDRAFT_68036 TRIREDRAFT_23298 TRIREDRAFT_123978 TRIREDRAFT_123946 TRIREDRAFT_70842	169	1.85	0.8	1
01.01.09.01 metabolism of glycine	3	0.55	TRIREDRAFT_120008 TRIREDRAFT_66795 TRIREDRAFT_123978	29	0.31	1.7741935483871	0.243262608857236
01.01.09.01.01 biosynthesis of glycine	3	0.55	TRIREDRAFT_120008 TRIREDRAFT_66795 TRIREDRAFT_123978	23	0.25	2.2	0.151323950772537
01.01.09.02 metabolism of serine	1	0.18	TRIREDRAFT_123946	39	0.42	0.428571428571429	1
01.01.09.03 metabolism of cysteine	1	0.18	TRIREDRAFT_68036	25	0.27	0.666666666666667	1
01.01.09.04 metabolism of phenylalanine	2	0.37	TRIREDRAFT_23298 TRIREDRAFT_70842	46	0.50	0.74	1
01.01.09.04.01 biosynthesis of phenylalanine	2	0.37	TRIREDRAFT_23298 TRIREDRAFT_70842	25	0.27	1.37037037037037	0.439037797507709
01.01.09.04.02 degradation of phenylalanine	1	0.18	TRIREDRAFT_70842	26	0.28	0.642857142857143	1
01.01.09.05 metabolism of tyrosine	1	0.18	TRIREDRAFT_23298	32	0.35	0.514285714285714	1
01.01.09.05.01 biosynthesis of tyrosine	1	0.18	TRIREDRAFT_23298	7	0.07	2.57142857142857	0.346886941484169
01.01.09.06 metabolism of tryptophan	2	0.37	TRIREDRAFT_64996 TRIREDRAFT_23298	38	0.41	0.902439024390244	1
01.01.09.06.01 biosynthesis of tryptophan	1	0.18	TRIREDRAFT_23298	13	0.14	1.28571428571429	0.546799638424717
01.01.09.06.02 degradation of tryptophan	1	0.18	TRIREDRAFT_64996	12	0.13	1.38461538461538	0.518332411976671
01.01.11 metabolism of the pyruvate family (alanine, isoleucine, leucine, valine) and D-alanine	1	0.18	TRIREDRAFT_68956	53	0.58	0.310344827586207	1
01.01.11.06 metabolism of the D-alanine amino acid group	1	0.18	TRIREDRAFT_68956	5	0.05	3.6	0.262327168260303
01.02 nitrogen, sulfur and selenium metabolism	8	1.48	TRIREDRAFT_30776 TRIREDRAFT_48792 TRIREDRAFT_64996 TRIREDRAFT_66766 TRIREDRAFT_80980 TRIREDRAFT_68036 TRIREDRAFT_68615 TRIREDRAFT_70842	227	2.49	0.594377510040161	1
01.02.02 nitrogen metabolism	3	0.55	TRIREDRAFT_64996 TRIREDRAFT_80980 TRIREDRAFT_68615	46	0.50	1.1	0.515793132576861
01.02.02.09 catabolism of nitrogenous compounds	3	0.55	TRIREDRAFT_64996 TRIREDRAFT_80980 TRIREDRAFT_68615	22	0.24	2.29166666666667	0.13725458407946
01.02.02.09.01 urea catabolism (not urea cycle)	1	0.18	TRIREDRAFT_68615	6	0.06	3	0.305891162055688
01.03 nucleotide/nucleoside/nucleobase metabolism	10	1.85	TRIREDRAFT_75290 TRIREDRAFT_106797 TRIREDRAFT_48792 TRIREDRAFT_122529 TRIREDRAFT_123056 TRIREDRAFT_50593 TRIREDRAFT_72012 TRIREDRAFT_67882 TRIREDRAFT_111251 TRIREDRAFT_68615	376	4.12	0.449029126213592	1
01.03.01 purin nucleotide/nucleoside/nucleobase metabolism	6	1.11	TRIREDRAFT_75290 TRIREDRAFT_48792 TRIREDRAFT_50593 TRIREDRAFT_67882 TRIREDRAFT_111251 TRIREDRAFT_68615	142	1.55	0.716129032258065	1
01.03.01.01 purine nucleotide /nucleoside/nucleobase catabolism	1	0.18	TRIREDRAFT_50593	11	0.12	1.5	0.488080583543733
01.03.04 pyrimidine nucleotide/nucleoside/nucleobase metabolism	2	0.37	TRIREDRAFT_50593 TRIREDRAFT_72012	69	0.75	0.493333333333333	1
01.03.04.01 pyrimidine nucleotide/nucleoside/nucleobase catabolism	1	0.18	TRIREDRAFT_50593	6	0.06	3	0.305891162055688
01.03.07 deoxyribonucleotide metabolism	1	0.18	TRIREDRAFT_67882	21	0.23	0.782608695652174	1
01.03.10 metabolism of cyclic and unusual nucleotides	1	0.18	TRIREDRAFT_50593	22	0.24	0.75	1
01.03.16 polynucleotide degradation	3	0.55	TRIREDRAFT_106797 TRIREDRAFT_122529 TRIREDRAFT_123056	112	1.22	0.450819672131148	1
01.03.16.01 RNA degradation	1	0.18	TRIREDRAFT_106797	68	0.74	0.243243243243243	1
01.04 phosphate metabolism	20	3.71	TRIREDRAFT_21373 TRIREDRAFT_54675 TRIREDRAFT_54171 TRIREDRAFT_73924 TRIREDRAFT_55719 TRIREDRAFT_55049 TRIREDRAFT_75290 TRIREDRAFT_56682 TRIREDRAFT_76522 TRIREDRAFT_32712 TRIREDRAFT_107073 TRIREDRAFT_64125 TRIREDRAFT_68371 TRIREDRAFT_111251 TRIREDRAFT_124001 TRIREDRAFT_70139 TRIREDRAFT_82246 TRIREDRAFT_71010 TRIREDRAFT_71092 TRIREDRAFT_112669	546	5.99	0.619365609348915	1
01.04.04 regulation of phosphate metabolism	2	0.37	TRIREDRAFT_70139 TRIREDRAFT_82246	27	0.29	1.27586206896552	0.479120544367482
01.05 C-compound and carbohydrate metabolism	60	11.1	TRIREDRAFT_102837 TRIREDRAFT_103175 TRIREDRAFT_102499 TRIREDRAFT_73623 TRIREDRAFT_54242 TRIREDRAFT_53526 TRIREDRAFT_120008 TRIREDRAFT_103458 TRIREDRAFT_55886 TRIREDRAFT_55671 TRIREDRAFT_42267 TRIREDRAFT_59763 TRIREDRAFT_105874 TRIREDRAFT_3422 TRIREDRAFT_76690 TRIREDRAFT_3333 TRIREDRAFT_106480 TRIREDRAFT_121308 TRIREDRAFT_60518 TRIREDRAFT_22115 TRIREDRAFT_49193 TRIREDRAFT_79345 TRIREDRAFT_122501 T…	1145	12.5	0.888	1
01.05.02 sugar, glucoside, polyol and carboxylate metabolism	13	2.41	TRIREDRAFT_102837 TRIREDRAFT_54242 TRIREDRAFT_53526 TRIREDRAFT_22115 TRIREDRAFT_49193 TRIREDRAFT_122501 TRIREDRAFT_4744 TRIREDRAFT_79960 TRIREDRAFT_72012 TRIREDRAFT_5836 TRIREDRAFT_82204 TRIREDRAFT_112392 TRIREDRAFT_70845	243	2.66	0.906015037593985	1
01.05.02.01 nucleotide-sugar metabolism	1	0.18	TRIREDRAFT_72012	14	0.15	1.2	0.573587354808752
01.05.02.04 sugar, glucoside, polyol and carboxylate anabolism	1	0.18	TRIREDRAFT_53526	73	0.80	0.225	1
01.05.02.07 sugar, glucoside, polyol and carboxylate catabolism	10	1.85	TRIREDRAFT_102837 TRIREDRAFT_54242 TRIREDRAFT_53526 TRIREDRAFT_49193 TRIREDRAFT_122501 TRIREDRAFT_4744 TRIREDRAFT_72012 TRIREDRAFT_82204 TRIREDRAFT_112392 TRIREDRAFT_70845	169	1.85	1	0.543781270980389
01.05.03 polysaccharide metabolism	13	2.41	TRIREDRAFT_54242 TRIREDRAFT_76690 TRIREDRAFT_49193 TRIREDRAFT_65162 TRIREDRAFT_122780 TRIREDRAFT_79779 TRIREDRAFT_79960 TRIREDRAFT_72012 TRIREDRAFT_5836 TRIREDRAFT_82146 TRIREDRAFT_124043 TRIREDRAFT_70021 TRIREDRAFT_70845	191	2.09	1.15311004784689	0.338063229744836
01.05.03.01 glycogen metabolism	1	0.18	TRIREDRAFT_72012	6	0.06	3	0.305891162055688
01.05.03.01.04 glycogen anabolism	1	0.18	TRIREDRAFT_72012	3	0.03	6	0.166842240088135
01.05.03.03 chitin metabolism	1	0.18	TRIREDRAFT_124043	26	0.28	0.642857142857143	1
01.05.03.03.04 chitin anabolism	1	0.18	TRIREDRAFT_124043	19	0.20	0.9	1
01.05.06 C-2 compound and organic acid metabolism	2	0.37	TRIREDRAFT_121308 TRIREDRAFT_79345	31	0.34	1.08823529411765	0.553763187739611
01.05.06.07 C-2 compound and organic acid catabolism	2	0.37	TRIREDRAFT_121308 TRIREDRAFT_79345	27	0.29	1.27586206896552	0.479120544367482
01.05.09 aminosaccharide metabolism	3	0.55	TRIREDRAFT_102837 TRIREDRAFT_103458 TRIREDRAFT_76690	53	0.58	0.948275862068966	1
01.05.09.04 aminosaccharide anabolism	1	0.18	TRIREDRAFT_102837	29	0.31	0.580645161290323	1
01.05.09.07 aminosaccharide catabolism	1	0.18	TRIREDRAFT_103458	21	0.23	0.782608695652174	1
01.05.11 aromate metabolism	4	0.74	TRIREDRAFT_73623 TRIREDRAFT_3422 TRIREDRAFT_124079 TRIREDRAFT_71095	56	0.61	1.21311475409836	0.423028414032094
01.05.11.07 aromate catabolism	3	0.55	TRIREDRAFT_73623 TRIREDRAFT_124079 TRIREDRAFT_71095	41	0.44	1.25	0.439022804233591
01.05.11.07.01 aerobic aromate catabolism	3	0.55	TRIREDRAFT_73623 TRIREDRAFT_124079 TRIREDRAFT_71095	39	0.42	1.30952380952381	0.407011116374348
01.05.13 transfer of activated C-1 groups	3	0.55	TRIREDRAFT_42267 TRIREDRAFT_70907 TRIREDRAFT_124283	80	0.87	0.632183908045977	1
01.05.13.01 S-adenosyl-methionine - homocysteine cycle	3	0.55	TRIREDRAFT_42267 TRIREDRAFT_70907 TRIREDRAFT_124283	33	0.36	1.52777777777778	0.308613416832513
01.05.25 regulation of C-compound and carbohydrate metabolism	3	0.55	TRIREDRAFT_102499 TRIREDRAFT_27770 TRIREDRAFT_112669	159	1.74	0.316091954022989	1
01.06 lipid, fatty acid and isoprenoid metabolism	27	5.01	TRIREDRAFT_54227 TRIREDRAFT_55671 TRIREDRAFT_29642 TRIREDRAFT_58814 TRIREDRAFT_105247 TRIREDRAFT_59196 TRIREDRAFT_106120 TRIREDRAFT_106405 TRIREDRAFT_106646 TRIREDRAFT_73344 TRIREDRAFT_106869 TRIREDRAFT_107835 TRIREDRAFT_122501 TRIREDRAFT_64869 TRIREDRAFT_64925 TRIREDRAFT_123084 TRIREDRAFT_80607 TRIREDRAFT_66999 TRIREDRAFT_67377 TRIREDRAFT_81082 TRIREDRAFT_81517 TRIREDRAFT_68812 TRIREDRAFT_68924 …	652	7.15	0.700699300699301	1
01.06.02 membrane lipid metabolism	4	0.74	TRIREDRAFT_106646 TRIREDRAFT_106869 TRIREDRAFT_64925 TRIREDRAFT_66999	124	1.36	0.544117647058824	1
01.06.02.01 phospholipid metabolism	4	0.74	TRIREDRAFT_106646 TRIREDRAFT_106869 TRIREDRAFT_64925 TRIREDRAFT_66999	99	1.08	0.685185185185185	1
01.06.02.02 glycolipid metabolism	1	0.18	TRIREDRAFT_64925	34	0.37	0.486486486486486	1
01.06.05 fatty acid metabolism	1	0.18	TRIREDRAFT_80607	113	1.23	0.146341463414634	1
01.06.06 isoprenoid metabolism	5	0.92	TRIREDRAFT_54227 TRIREDRAFT_55671 TRIREDRAFT_59196 TRIREDRAFT_73344 TRIREDRAFT_64869	135	1.48	0.621621621621622	1
01.06.06.07 diterpenes metabolism	1	0.18	TRIREDRAFT_73344	3	0.03	6	0.166842240088135
01.06.06.11 tetracyclic and pentacyclic triterpenes (cholesterin, steroids and hopanoids) metabolism	4	0.74	TRIREDRAFT_54227 TRIREDRAFT_55671 TRIREDRAFT_59196 TRIREDRAFT_64869	104	1.14	0.649122807017544	1
01.06.10 regulation of lipid, fatty acid and isoprenoid metabolism	2	0.37	TRIREDRAFT_70139 TRIREDRAFT_82246	29	0.31	1.19354838709677	0.517400162799275
01.07 metabolism of vitamins, cofactors, and prosthetic groups	13	2.41	TRIREDRAFT_53526 TRIREDRAFT_54227 TRIREDRAFT_120290 TRIREDRAFT_55671 TRIREDRAFT_103712 TRIREDRAFT_57185 TRIREDRAFT_3422 TRIREDRAFT_59196 TRIREDRAFT_106869 TRIREDRAFT_78465 TRIREDRAFT_80019 TRIREDRAFT_23298 TRIREDRAFT_124079	281	3.08	0.782467532467533	1
01.07.01 biosynthesis of vitamins, cofactors, and prosthetic groups	2	0.37	TRIREDRAFT_120290 TRIREDRAFT_57185	160	1.75	0.211428571428571	1
01.07.04 utilization of vitamins, cofactors, and prosthetic groups	2	0.37	TRIREDRAFT_3422 TRIREDRAFT_124079	13	0.14	2.64285714285714	0.176725694600135
01.08 metabolism of intercellular mediators	1	0.18	TRIREDRAFT_68956	9	0.09	2	0.421769529617628
01.08.02 metabolism of hormones	1	0.18	TRIREDRAFT_68956	4	0.04	4.5	0.216034390530691
01.20 secondary metabolism	96	17.8	TRIREDRAFT_53475 TRIREDRAFT_43701 TRIREDRAFT_102499 TRIREDRAFT_73621 TRIREDRAFT_73623 TRIREDRAFT_54227 TRIREDRAFT_120008 TRIREDRAFT_74953 TRIREDRAFT_56341 TRIREDRAFT_57185 TRIREDRAFT_56804 TRIREDRAFT_56211 TRIREDRAFT_35109 TRIREDRAFT_104393 TRIREDRAFT_38274 TRIREDRAFT_58814 TRIREDRAFT_105729 TRIREDRAFT_105393 TRIREDRAFT_105247 TRIREDRAFT_120927 TRIREDRAFT_105860 TRIREDRAFT_105874 TRIREDRAFT_36822…	910	9.98	1.78356713426854	5.87413127591417e-09
01.20.05 metabolism of acetic acid derivatives	5	0.92	TRIREDRAFT_73621 TRIREDRAFT_59482 TRIREDRAFT_65116 TRIREDRAFT_67377 TRIREDRAFT_81964	43	0.47	1.95744680851064	0.107300988857231
01.20.05.03 metabolism of alkanes, alkenes, alkanals, alkanols	1	0.18	TRIREDRAFT_67377	9	0.09	2	0.421769529617628
01.20.05.11 metabolism of polyketides	4	0.74	TRIREDRAFT_73621 TRIREDRAFT_59482 TRIREDRAFT_65116 TRIREDRAFT_81964	21	0.23	3.21739130434783	0.032215229746694
01.20.15 metabolism of derivatives of dehydroquinic acid, shikimic acid and chorismic acid	2	0.37	TRIREDRAFT_106869 TRIREDRAFT_23298	28	0.30	1.23333333333333	0.498494124596374
01.20.15.03 metabolism of ubiquinone	1	0.18	TRIREDRAFT_106869	11	0.12	1.5	0.488080583543733
01.20.17 metabolism of secondary products derived from primary amino acids	5	0.92	TRIREDRAFT_120008 TRIREDRAFT_66795 TRIREDRAFT_123978 TRIREDRAFT_69650 TRIREDRAFT_71095	52	0.57	1.6140350877193	0.191013485495468
01.20.17.01 metabolism of nonprotein amino acids	1	0.18	TRIREDRAFT_71095	17	0.18	1	1
01.20.17.03 metabolism of amines	3	0.55	TRIREDRAFT_120008 TRIREDRAFT_66795 TRIREDRAFT_123978	19	0.20	2.75	0.0981078161092168
01.20.17.09 metabolism of alkaloids	1	0.18	TRIREDRAFT_69650	12	0.13	1.38461538461538	0.518332411976671
01.20.19 metabolism of secondary products derived from glycine, L-serine and L-alanine	2	0.37	TRIREDRAFT_60518 TRIREDRAFT_122556	37	0.40	0.925	1
01.20.19.01 metabolism of porphyrins	2	0.37	TRIREDRAFT_60518 TRIREDRAFT_122556	30	0.32	1.15625	0.535826282152475
01.20.35 metabolism of secondary products derived from L-phenylalanine and L-tyrosine	1	0.18	TRIREDRAFT_56341	33	0.36	0.5	1
01.20.35.01 metabolism of phenylpropanoids	1	0.18	TRIREDRAFT_56341	30	0.32	0.5625	1
01.20.35.01.01 metabolism of melanins	1	0.18	TRIREDRAFT_56341	15	0.16	1.125	0.598794475247483
01.20.36 non-ribosomal peptide synthesis	4	0.74	TRIREDRAFT_60751 TRIREDRAFT_23171 TRIREDRAFT_81964 TRIREDRAFT_71005	17	0.18	4.11111111111111	0.0154305601445558
01.20.37 metabolism of peptide derived compounds	3	0.55	TRIREDRAFT_105247 TRIREDRAFT_106646 TRIREDRAFT_23171	37	0.40	1.375	0.374477223511858
01.20.37.03 metabolism of peptide antibiotics	2	0.37	TRIREDRAFT_106646 TRIREDRAFT_23171	8	0.08	4.625	0.0768360215927977
01.20.37.05 metabolism of beta-lactams	1	0.18	TRIREDRAFT_105247	8	0.08	2.25	0.385465644325795
01.25 extracellular metabolism	3	0.55	TRIREDRAFT_54242 TRIREDRAFT_79779 TRIREDRAFT_70845	48	0.52	1.05769230769231	0.544897072559985
01.25.01 extracellular polysaccharide degradation	3	0.55	TRIREDRAFT_54242 TRIREDRAFT_79779 TRIREDRAFT_70845	22	0.24	2.29166666666667	0.13725458407946
02 ENERGY	15	2.78	TRIREDRAFT_55351 TRIREDRAFT_38441 TRIREDRAFT_3333 TRIREDRAFT_121308 TRIREDRAFT_122501 TRIREDRAFT_4744 TRIREDRAFT_72012 TRIREDRAFT_123084 TRIREDRAFT_80607 TRIREDRAFT_67377 TRIREDRAFT_70139 TRIREDRAFT_82246 TRIREDRAFT_6085 TRIREDRAFT_124283 TRIREDRAFT_71095	508	5.57	0.499102333931777	1
02.07 pentose-phosphate pathway	2	0.37	TRIREDRAFT_4744 TRIREDRAFT_80607	40	0.43	0.86046511627907	1
02.11 electron transport and membrane-associated energy conservation	4	0.74	TRIREDRAFT_55351 TRIREDRAFT_3333 TRIREDRAFT_121308 TRIREDRAFT_124283	131	1.43	0.517482517482518	1
02.11.07 regulation of electron transport and membrane-associated energy conservation	2	0.37	TRIREDRAFT_55351 TRIREDRAFT_3333	10	0.10	3.7	0.114302811235083
02.13 respiration	2	0.37	TRIREDRAFT_55351 TRIREDRAFT_38441	154	1.68	0.220238095238095	1
02.13.05 regulation of respiration	1	0.18	TRIREDRAFT_55351	4	0.04	4.5	0.216034390530691
02.16 fermentation	3	0.55	TRIREDRAFT_121308 TRIREDRAFT_122501 TRIREDRAFT_71095	72	0.78	0.705128205128205	1
02.16.01 alcohol fermentation	1	0.18	TRIREDRAFT_121308	36	0.39	0.461538461538462	1
02.16.05 butyrate and butanol-acetoine fermentation	1	0.18	TRIREDRAFT_122501	2	0.02	9	0.114569485005617
02.19 metabolism of energy reserves (e.g. glycogen, trehalose)	1	0.18	TRIREDRAFT_72012	52	0.57	0.315789473684211	1
02.25 oxidation of fatty acids	4	0.74	TRIREDRAFT_123084 TRIREDRAFT_70139 TRIREDRAFT_82246 TRIREDRAFT_6085	52	0.57	1.29824561403509	0.368691019833182
02.45 energy conversion and regeneration	2	0.37	TRIREDRAFT_67377 TRIREDRAFT_124283	74	0.81	0.45679012345679	1
02.45.15 energy generation (e.g. ATP synthase)	1	0.18	TRIREDRAFT_124283	25	0.27	0.666666666666667	1
10 CELL CYCLE AND DNA PROCESSING	31	5.76	TRIREDRAFT_53862 TRIREDRAFT_53475 TRIREDRAFT_21373 TRIREDRAFT_54171 TRIREDRAFT_55719 TRIREDRAFT_38441 TRIREDRAFT_55049 TRIREDRAFT_55644 TRIREDRAFT_104211 TRIREDRAFT_56682 TRIREDRAFT_120813 TRIREDRAFT_58509 TRIREDRAFT_58814 TRIREDRAFT_42267 TRIREDRAFT_76690 TRIREDRAFT_32712 TRIREDRAFT_59196 TRIREDRAFT_22115 TRIREDRAFT_107073 TRIREDRAFT_106797 TRIREDRAFT_63200 TRIREDRAFT_63687 TRIREDRAFT_49193 TRIR…	1014	11.1	0.518918918918919	1
10.01 DNA processing	13	2.41	TRIREDRAFT_54171 TRIREDRAFT_55049 TRIREDRAFT_56682 TRIREDRAFT_58509 TRIREDRAFT_42267 TRIREDRAFT_32712 TRIREDRAFT_22115 TRIREDRAFT_106797 TRIREDRAFT_63200 TRIREDRAFT_63687 TRIREDRAFT_81517 TRIREDRAFT_70907 TRIREDRAFT_124283	554	6.07	0.397034596375618	1
10.01.02 DNA topology	1	0.18	TRIREDRAFT_56682	88	0.96	0.1875	1
10.01.03 DNA synthesis and replication	2	0.37	TRIREDRAFT_58509 TRIREDRAFT_63200	145	1.59	0.232704402515723	1
10.01.03.05 extension/ polymerization activity	1	0.18	TRIREDRAFT_58509	45	0.49	0.36734693877551	1
10.01.05 DNA recombination and DNA repair	8	1.48	TRIREDRAFT_55049 TRIREDRAFT_56682 TRIREDRAFT_58509 TRIREDRAFT_32712 TRIREDRAFT_22115 TRIREDRAFT_63200 TRIREDRAFT_63687 TRIREDRAFT_70907	281	3.08	0.480519480519481	1
10.01.05.01 DNA repair	8	1.48	TRIREDRAFT_55049 TRIREDRAFT_56682 TRIREDRAFT_58509 TRIREDRAFT_32712 TRIREDRAFT_22115 TRIREDRAFT_63200 TRIREDRAFT_63687 TRIREDRAFT_70907	238	2.61	0.567049808429119	1
10.01.05.03 DNA recombination	3	0.55	TRIREDRAFT_58509 TRIREDRAFT_22115 TRIREDRAFT_63200	107	1.17	0.47008547008547	1
10.01.05.03.03 somatic / mitotic recombination	2	0.37	TRIREDRAFT_22115 TRIREDRAFT_63200	17	0.18	2.05555555555556	0.265398081496699
10.01.09 DNA restriction or modification	8	1.48	TRIREDRAFT_54171 TRIREDRAFT_56682 TRIREDRAFT_42267 TRIREDRAFT_106797 TRIREDRAFT_63200 TRIREDRAFT_81517 TRIREDRAFT_70907 TRIREDRAFT_124283	267	2.92	0.506849315068493	1
10.01.09.05 DNA conformation modification (e.g. chromatin)	8	1.48	TRIREDRAFT_54171 TRIREDRAFT_56682 TRIREDRAFT_42267 TRIREDRAFT_106797 TRIREDRAFT_63200 TRIREDRAFT_81517 TRIREDRAFT_70907 TRIREDRAFT_124283	261	2.86	0.517482517482518	1
10.03 cell cycle	21	3.90	TRIREDRAFT_53862 TRIREDRAFT_53475 TRIREDRAFT_21373 TRIREDRAFT_54171 TRIREDRAFT_55719 TRIREDRAFT_38441 TRIREDRAFT_55644 TRIREDRAFT_104211 TRIREDRAFT_120813 TRIREDRAFT_58509 TRIREDRAFT_58814 TRIREDRAFT_76690 TRIREDRAFT_59196 TRIREDRAFT_107073 TRIREDRAFT_63200 TRIREDRAFT_49193 TRIREDRAFT_64125 TRIREDRAFT_80528 TRIREDRAFT_124001 TRIREDRAFT_124043 TRIREDRAFT_70096	662	7.26	0.537190082644628	1
10.03.01 mitotic cell cycle and cell cycle control	13	2.41	TRIREDRAFT_53475 TRIREDRAFT_54171 TRIREDRAFT_55719 TRIREDRAFT_38441 TRIREDRAFT_120813 TRIREDRAFT_58814 TRIREDRAFT_76690 TRIREDRAFT_107073 TRIREDRAFT_63200 TRIREDRAFT_64125 TRIREDRAFT_80528 TRIREDRAFT_124001 TRIREDRAFT_70096	472	5.17	0.46615087040619	1
10.03.01.01 mitotic cell cycle	4	0.74	TRIREDRAFT_58814 TRIREDRAFT_64125 TRIREDRAFT_80528 TRIREDRAFT_70096	198	2.17	0.341013824884793	1
10.03.01.01.03 G1/S transition of mitotic cell cycle	1	0.18	TRIREDRAFT_80528	47	0.51	0.352941176470588	1
10.03.01.01.09 G2/M transition of mitotic cell cycle	1	0.18	TRIREDRAFT_64125	46	0.50	0.36	1
10.03.01.01.11 M phase	2	0.37	TRIREDRAFT_58814 TRIREDRAFT_70096	79	0.86	0.430232558139535	1
10.03.01.02 cell cycle arrest	1	0.18	TRIREDRAFT_107073	28	0.30	0.6	1
10.03.01.03 cell cycle checkpoints (checkpoints of morphogenesis, DNA-damage,-replication, mitotic phase and spindle)	2	0.37	TRIREDRAFT_63200 TRIREDRAFT_64125	76	0.83	0.44578313253012	1
10.03.02 meiosis	3	0.55	TRIREDRAFT_55644 TRIREDRAFT_58509 TRIREDRAFT_59196	111	1.21	0.454545454545455	1
10.03.03 cytokinesis (cell division) /septum formation and hydrolysis	7	1.30	TRIREDRAFT_21373 TRIREDRAFT_58814 TRIREDRAFT_107073 TRIREDRAFT_49193 TRIREDRAFT_64125 TRIREDRAFT_124043 TRIREDRAFT_70096	167	1.83	0.710382513661202	1
10.03.04 nuclear and chromosomal cycle	2	0.37	TRIREDRAFT_53862 TRIREDRAFT_55719	100	1.09	0.339449541284404	1
10.03.04.05 chromosome segregation/division	1	0.18	TRIREDRAFT_55719	55	0.60	0.3	1
10.03.04.09 nuclear migration	1	0.18	TRIREDRAFT_53862	16	0.17	1.05882352941176	0.622514098579007
10.03.05 cell cycle dependent cytoskeleton reorganization	2	0.37	TRIREDRAFT_58814 TRIREDRAFT_70096	62	0.68	0.544117647058823	1
10.03.05.01 spindle pole body/centrosome and microtubule cycle	2	0.37	TRIREDRAFT_58814 TRIREDRAFT_70096	50	0.54	0.685185185185185	1
11 TRANSCRIPTION	20	3.71	TRIREDRAFT_53862 TRIREDRAFT_44251 TRIREDRAFT_102499 TRIREDRAFT_54227 TRIREDRAFT_55719 TRIREDRAFT_55671 TRIREDRAFT_35109 TRIREDRAFT_120363 TRIREDRAFT_56682 TRIREDRAFT_42267 TRIREDRAFT_106797 TRIREDRAFT_108357 TRIREDRAFT_80056 TRIREDRAFT_123713 TRIREDRAFT_81517 TRIREDRAFT_68582 TRIREDRAFT_70096 TRIREDRAFT_70139 TRIREDRAFT_82246 TRIREDRAFT_124283	1091	11.9	0.311764705882353	1
11.02 RNA synthesis	15	2.78	TRIREDRAFT_53862 TRIREDRAFT_44251 TRIREDRAFT_102499 TRIREDRAFT_35109 TRIREDRAFT_120363 TRIREDRAFT_56682 TRIREDRAFT_42267 TRIREDRAFT_106797 TRIREDRAFT_108357 TRIREDRAFT_123713 TRIREDRAFT_81517 TRIREDRAFT_70096 TRIREDRAFT_70139 TRIREDRAFT_82246 TRIREDRAFT_124283	834	9.14	0.304157549234136	1
11.02.03 mRNA synthesis	15	2.78	TRIREDRAFT_53862 TRIREDRAFT_44251 TRIREDRAFT_102499 TRIREDRAFT_35109 TRIREDRAFT_120363 TRIREDRAFT_56682 TRIREDRAFT_42267 TRIREDRAFT_106797 TRIREDRAFT_108357 TRIREDRAFT_123713 TRIREDRAFT_81517 TRIREDRAFT_70096 TRIREDRAFT_70139 TRIREDRAFT_82246 TRIREDRAFT_124283	751	8.23	0.33778857837181	1
11.02.03.01 general transcription activities	2	0.37	TRIREDRAFT_35109 TRIREDRAFT_120363	169	1.85	0.2	1
11.02.03.01.01 transcription initiation	1	0.18	TRIREDRAFT_35109	41	0.44	0.409090909090909	1
11.02.03.04 transcriptional control	15	2.78	TRIREDRAFT_53862 TRIREDRAFT_44251 TRIREDRAFT_102499 TRIREDRAFT_35109 TRIREDRAFT_120363 TRIREDRAFT_56682 TRIREDRAFT_42267 TRIREDRAFT_106797 TRIREDRAFT_108357 TRIREDRAFT_123713 TRIREDRAFT_81517 TRIREDRAFT_70096 TRIREDRAFT_70139 TRIREDRAFT_82246 TRIREDRAFT_124283	641	7.03	0.395448079658606	1
11.02.03.04.01 transcription activation	5	0.92	TRIREDRAFT_102499 TRIREDRAFT_35109 TRIREDRAFT_56682 TRIREDRAFT_70139 TRIREDRAFT_82246	145	1.59	0.578616352201258	1
11.02.03.04.03 transcription repression	4	0.74	TRIREDRAFT_53862 TRIREDRAFT_120363 TRIREDRAFT_70096 TRIREDRAFT_124283	94	1.03	0.718446601941748	1
11.04 RNA processing	6	1.11	TRIREDRAFT_54227 TRIREDRAFT_55719 TRIREDRAFT_55671 TRIREDRAFT_106797 TRIREDRAFT_80056 TRIREDRAFT_68582	428	4.69	0.236673773987207	1
11.04.02 tRNA processing	1	0.18	TRIREDRAFT_68582	61	0.66	0.272727272727273	1
11.04.03 mRNA processing (splicing, 5^-, 3^-end processing)	5	0.92	TRIREDRAFT_54227 TRIREDRAFT_55719 TRIREDRAFT_55671 TRIREDRAFT_80056 TRIREDRAFT_68582	259	2.84	0.323943661971831	1
11.04.03.01 splicing	3	0.55	TRIREDRAFT_54227 TRIREDRAFT_55719 TRIREDRAFT_55671	202	2.21	0.248868778280543	1
11.04.03.05 3^-end processing	1	0.18	TRIREDRAFT_80056	22	0.24	0.75	1
11.06 RNA modification	1	0.18	TRIREDRAFT_80056	69	0.75	0.24	1
12 PROTEIN SYNTHESIS	5	0.92	TRIREDRAFT_104211 TRIREDRAFT_36822 TRIREDRAFT_107073 TRIREDRAFT_123056 TRIREDRAFT_112564	427	4.68	0.196581196581197	1
12.01 ribosome biogenesis	1	0.18	TRIREDRAFT_104211	256	2.80	0.0642857142857143	1
12.04 translation	3	0.55	TRIREDRAFT_36822 TRIREDRAFT_123056 TRIREDRAFT_112564	213	2.33	0.236051502145923	1
12.04.01 translation initiation	1	0.18	TRIREDRAFT_123056	56	0.61	0.295081967213115	1
12.04.02 translation elongation	1	0.18	TRIREDRAFT_36822	25	0.27	0.666666666666667	1
12.07 translational control	1	0.18	TRIREDRAFT_107073	82	0.89	0.202247191011236	1
12.10 aminoacyl-tRNA-synthetases	1	0.18	TRIREDRAFT_112564	41	0.44	0.409090909090909	1
14 PROTEIN FATE (folding, modification, destination)	42	7.80	TRIREDRAFT_53862 TRIREDRAFT_73897 TRIREDRAFT_21373 TRIREDRAFT_54171 TRIREDRAFT_54227 TRIREDRAFT_119876 TRIREDRAFT_55719 TRIREDRAFT_55671 TRIREDRAFT_55049 TRIREDRAFT_103537 TRIREDRAFT_55644 TRIREDRAFT_104211 TRIREDRAFT_120813 TRIREDRAFT_76522 TRIREDRAFT_42267 TRIREDRAFT_105652 TRIREDRAFT_32712 TRIREDRAFT_121306 TRIREDRAFT_22115 TRIREDRAFT_107073 TRIREDRAFT_122083 TRIREDRAFT_63653 TRIREDRAFT_79111 …	1332	14.6	0.534246575342466	1
14.01 protein folding and stabilization	3	0.55	TRIREDRAFT_104211 TRIREDRAFT_120813 TRIREDRAFT_105652	127	1.39	0.39568345323741	1
14.04 protein targeting, sorting and translocation	1	0.18	TRIREDRAFT_104211	306	3.35	0.0537313432835821	1
14.07 protein modification	32	5.94	TRIREDRAFT_53862 TRIREDRAFT_21373 TRIREDRAFT_54171 TRIREDRAFT_119876 TRIREDRAFT_55719 TRIREDRAFT_55049 TRIREDRAFT_103537 TRIREDRAFT_55644 TRIREDRAFT_104211 TRIREDRAFT_76522 TRIREDRAFT_42267 TRIREDRAFT_32712 TRIREDRAFT_121306 TRIREDRAFT_22115 TRIREDRAFT_107073 TRIREDRAFT_122083 TRIREDRAFT_63653 TRIREDRAFT_64125 TRIREDRAFT_79960 TRIREDRAFT_80340 TRIREDRAFT_72012 TRIREDRAFT_81070 TRIREDRAFT_67907 TR…	771	8.45	0.702958579881657	1
14.07.02 modification with sugar residues (e.g. glycosylation, deglycosylation)	4	0.74	TRIREDRAFT_79960 TRIREDRAFT_80340 TRIREDRAFT_72012 TRIREDRAFT_67907	77	0.84	0.880952380952381	1
14.07.02.01 O-directed glycosylation, deglycosylation	1	0.18	TRIREDRAFT_67907	14	0.15	1.2	0.573587354808752
14.07.02.02 N-directed glycosylation, deglycosylation	2	0.37	TRIREDRAFT_80340 TRIREDRAFT_67907	41	0.44	0.840909090909091	1
14.07.03 modification by phosphorylation, dephosphorylation, autophosphorylation	12	2.23	TRIREDRAFT_21373 TRIREDRAFT_54171 TRIREDRAFT_55719 TRIREDRAFT_55049 TRIREDRAFT_76522 TRIREDRAFT_32712 TRIREDRAFT_107073 TRIREDRAFT_64125 TRIREDRAFT_67907 TRIREDRAFT_68371 TRIREDRAFT_124001 TRIREDRAFT_112669	234	2.56	0.87109375	1
14.07.04 modification by acetylation, deacetylation	1	0.18	TRIREDRAFT_103537	71	0.77	0.233766233766234	1
14.07.05 modification by ubiquitination, deubiquitination	3	0.55	TRIREDRAFT_53862 TRIREDRAFT_63653 TRIREDRAFT_70096	133	1.45	0.379310344827586	1
14.07.09 posttranslational modification of amino acids (e.g. hydroxylation, methylation)	6	1.11	TRIREDRAFT_104211 TRIREDRAFT_42267 TRIREDRAFT_22115 TRIREDRAFT_69863 TRIREDRAFT_70907 TRIREDRAFT_124283	53	0.58	1.91379310344828	0.090511873222616
14.07.11 protein processing (proteolytic)	8	1.48	TRIREDRAFT_119876 TRIREDRAFT_55644 TRIREDRAFT_42267 TRIREDRAFT_121306 TRIREDRAFT_122083 TRIREDRAFT_81070 TRIREDRAFT_81517 TRIREDRAFT_82141	128	1.40	1.05714285714286	0.486390725592699
14.10 assembly of protein complexes	3	0.55	TRIREDRAFT_55719 TRIREDRAFT_104211 TRIREDRAFT_68371	240	2.63	0.209125475285171	1
14.13 protein/peptide degradation	18	3.34	TRIREDRAFT_73897 TRIREDRAFT_54227 TRIREDRAFT_119876 TRIREDRAFT_55671 TRIREDRAFT_55644 TRIREDRAFT_42267 TRIREDRAFT_32712 TRIREDRAFT_121306 TRIREDRAFT_122083 TRIREDRAFT_63653 TRIREDRAFT_79111 TRIREDRAFT_65324 TRIREDRAFT_81070 TRIREDRAFT_67761 TRIREDRAFT_81517 TRIREDRAFT_111694 TRIREDRAFT_5836 TRIREDRAFT_82141	384	4.21	0.793349168646081	1
14.13.01 cytoplasmic and nuclear protein degradation	9	1.67	TRIREDRAFT_73897 TRIREDRAFT_54227 TRIREDRAFT_55671 TRIREDRAFT_55644 TRIREDRAFT_42267 TRIREDRAFT_121306 TRIREDRAFT_63653 TRIREDRAFT_81070 TRIREDRAFT_67761	258	2.83	0.590106007067138	1
14.13.01.01 proteasomal degradation (ubiquitin/proteasomal pathway)	3	0.55	TRIREDRAFT_55644 TRIREDRAFT_42267 TRIREDRAFT_63653	162	1.77	0.310734463276836	1
14.13.04 lysosomal and vacuolar protein degradation	2	0.37	TRIREDRAFT_81070 TRIREDRAFT_81517	31	0.34	1.08823529411765	0.553763187739611
14.13.04.02 vacuolar protein degradation	1	0.18	TRIREDRAFT_81070	15	0.16	1.125	0.598794475247483
16 PROTEIN WITH BINDING FUNCTION OR COFACTOR REQUIREMENT (structural or catalytic)	87	16.1	TRIREDRAFT_53862 TRIREDRAFT_73897 TRIREDRAFT_21373 TRIREDRAFT_54171 TRIREDRAFT_44251 TRIREDRAFT_102499 TRIREDRAFT_73924 TRIREDRAFT_53526 TRIREDRAFT_54227 TRIREDRAFT_120008 TRIREDRAFT_55719 TRIREDRAFT_55671 TRIREDRAFT_103712 TRIREDRAFT_55049 TRIREDRAFT_55644 TRIREDRAFT_56341 TRIREDRAFT_75290 TRIREDRAFT_104180 TRIREDRAFT_35109 TRIREDRAFT_104211 TRIREDRAFT_120363 TRIREDRAFT_56682 TRIREDRAFT_120813 T…	2682	29.4	0.547619047619048	0.999999999999926
16.01 protein binding	38	7.06	TRIREDRAFT_53862 TRIREDRAFT_73897 TRIREDRAFT_21373 TRIREDRAFT_44251 TRIREDRAFT_54227 TRIREDRAFT_55719 TRIREDRAFT_55671 TRIREDRAFT_55644 TRIREDRAFT_104180 TRIREDRAFT_35109 TRIREDRAFT_104211 TRIREDRAFT_120363 TRIREDRAFT_120813 TRIREDRAFT_58509 TRIREDRAFT_76522 TRIREDRAFT_58814 TRIREDRAFT_42267 TRIREDRAFT_36822 TRIREDRAFT_106161 TRIREDRAFT_22115 TRIREDRAFT_107073 TRIREDRAFT_63200 TRIREDRAFT_63687 TR…	1441	15.8	0.446835443037975	1
16.03 nucleic acid binding	17	3.15	TRIREDRAFT_102499 TRIREDRAFT_54227 TRIREDRAFT_55671 TRIREDRAFT_120363 TRIREDRAFT_56682 TRIREDRAFT_58509 TRIREDRAFT_76590 TRIREDRAFT_42267 TRIREDRAFT_32712 TRIREDRAFT_22115 TRIREDRAFT_106797 TRIREDRAFT_63200 TRIREDRAFT_63687 TRIREDRAFT_81517 TRIREDRAFT_70907 TRIREDRAFT_112564 TRIREDRAFT_124283	721	7.91	0.398230088495575	1
16.03.01 DNA binding	14	2.60	TRIREDRAFT_102499 TRIREDRAFT_120363 TRIREDRAFT_56682 TRIREDRAFT_58509 TRIREDRAFT_76590 TRIREDRAFT_42267 TRIREDRAFT_32712 TRIREDRAFT_22115 TRIREDRAFT_106797 TRIREDRAFT_63200 TRIREDRAFT_63687 TRIREDRAFT_81517 TRIREDRAFT_70907 TRIREDRAFT_124283	396	4.34	0.599078341013825	1
16.03.03 RNA binding	3	0.55	TRIREDRAFT_54227 TRIREDRAFT_55671 TRIREDRAFT_63200	310	3.40	0.161764705882353	1
16.05 polysaccharide binding	1	0.18	TRIREDRAFT_76690	23	0.25	0.72	1
16.09 lipid binding	2	0.37	TRIREDRAFT_50593 TRIREDRAFT_111694	64	0.70	0.528571428571429	1
16.13 C-compound binding	2	0.37	TRIREDRAFT_56341 TRIREDRAFT_27770	39	0.42	0.880952380952381	1
16.13.01 sugar binding	2	0.37	TRIREDRAFT_56341 TRIREDRAFT_27770	22	0.24	1.54166666666667	0.375935090311076
16.17 metal binding	31	5.76	TRIREDRAFT_73897 TRIREDRAFT_21373 TRIREDRAFT_54171 TRIREDRAFT_53526 TRIREDRAFT_55719 TRIREDRAFT_103712 TRIREDRAFT_120363 TRIREDRAFT_58509 TRIREDRAFT_76590 TRIREDRAFT_42267 TRIREDRAFT_76690 TRIREDRAFT_3333 TRIREDRAFT_22115 TRIREDRAFT_38749 TRIREDRAFT_22284 TRIREDRAFT_48792 TRIREDRAFT_79960 TRIREDRAFT_38812 TRIREDRAFT_50593 TRIREDRAFT_66345 TRIREDRAFT_110666 TRIREDRAFT_67761 TRIREDRAFT_67882 TRIRED…	628	6.88	0.837209302325581	1
16.17.01 calcium binding	5	0.92	TRIREDRAFT_73897 TRIREDRAFT_76690 TRIREDRAFT_22284 TRIREDRAFT_79960 TRIREDRAFT_67761	73	0.80	1.15	0.433232264202025
16.17.05 sodium binding	1	0.18	TRIREDRAFT_123702	12	0.13	1.38461538461538	0.518332411976671
16.17.07 magnesium binding	4	0.74	TRIREDRAFT_21373 TRIREDRAFT_54171 TRIREDRAFT_55719 TRIREDRAFT_67882	105	1.15	0.643478260869565	1
16.17.09 heavy metal binding (Cu, Fe, Zn)	20	3.71	TRIREDRAFT_73897 TRIREDRAFT_53526 TRIREDRAFT_103712 TRIREDRAFT_120363 TRIREDRAFT_58509 TRIREDRAFT_76590 TRIREDRAFT_42267 TRIREDRAFT_3333 TRIREDRAFT_22115 TRIREDRAFT_38749 TRIREDRAFT_48792 TRIREDRAFT_38812 TRIREDRAFT_50593 TRIREDRAFT_66345 TRIREDRAFT_110666 TRIREDRAFT_111694 TRIREDRAFT_111750 TRIREDRAFT_23353 TRIREDRAFT_70907 TRIREDRAFT_124283	404	4.43	0.837471783295711	1
16.19 nucleotide/nucleoside/nucleobase binding	34	6.31	TRIREDRAFT_21373 TRIREDRAFT_54171 TRIREDRAFT_73924 TRIREDRAFT_55719 TRIREDRAFT_55049 TRIREDRAFT_75290 TRIREDRAFT_104211 TRIREDRAFT_56682 TRIREDRAFT_58509 TRIREDRAFT_76522 TRIREDRAFT_105652 TRIREDRAFT_32712 TRIREDRAFT_36822 TRIREDRAFT_106646 TRIREDRAFT_107073 TRIREDRAFT_106869 TRIREDRAFT_77703 TRIREDRAFT_63687 TRIREDRAFT_63653 TRIREDRAFT_64125 TRIREDRAFT_50593 TRIREDRAFT_66999 TRIREDRAFT_80973 TRI…	763	8.37	0.753882915173238	1
16.19.03 ATP binding	25	4.64	TRIREDRAFT_21373 TRIREDRAFT_54171 TRIREDRAFT_73924 TRIREDRAFT_55719 TRIREDRAFT_55049 TRIREDRAFT_104211 TRIREDRAFT_56682 TRIREDRAFT_58509 TRIREDRAFT_76522 TRIREDRAFT_105652 TRIREDRAFT_32712 TRIREDRAFT_107073 TRIREDRAFT_77703 TRIREDRAFT_63687 TRIREDRAFT_63653 TRIREDRAFT_64125 TRIREDRAFT_80973 TRIREDRAFT_123702 TRIREDRAFT_68615 TRIREDRAFT_68582 TRIREDRAFT_82204 TRIREDRAFT_70907 TRIREDRAFT_112564 TRI…	570	6.25	0.7424	1
16.19.05 GTP binding	6	1.11	TRIREDRAFT_75290 TRIREDRAFT_104211 TRIREDRAFT_36822 TRIREDRAFT_41660 TRIREDRAFT_111251 TRIREDRAFT_41699	124	1.36	0.816176470588235	1
16.21 complex cofactor/cosubstrate/vitamine binding	11	2.04	TRIREDRAFT_53526 TRIREDRAFT_120008 TRIREDRAFT_59763 TRIREDRAFT_3333 TRIREDRAFT_73344 TRIREDRAFT_38749 TRIREDRAFT_66795 TRIREDRAFT_68615 TRIREDRAFT_68956 TRIREDRAFT_123978 TRIREDRAFT_69650	370	4.05	0.503703703703704	1
16.21.01 heme binding	2	0.37	TRIREDRAFT_73344 TRIREDRAFT_38749	62	0.68	0.544117647058823	1
16.21.05 FAD/FMN binding	5	0.92	TRIREDRAFT_120008 TRIREDRAFT_66795 TRIREDRAFT_68956 TRIREDRAFT_123978 TRIREDRAFT_69650	104	1.14	0.807017543859649	1
16.21.07 NAD/NADP binding	6	1.11	TRIREDRAFT_53526 TRIREDRAFT_120008 TRIREDRAFT_59763 TRIREDRAFT_3333 TRIREDRAFT_66795 TRIREDRAFT_123978	173	1.89	0.587301587301587	1
16.21.15 biotin binding	1	0.18	TRIREDRAFT_68615	9	0.09	2	0.421769529617628
18 REGULATION OF METABOLISM AND PROTEIN FUNCTION	15	2.78	TRIREDRAFT_21373 TRIREDRAFT_54171 TRIREDRAFT_44251 TRIREDRAFT_55719 TRIREDRAFT_55049 TRIREDRAFT_35109 TRIREDRAFT_42267 TRIREDRAFT_76690 TRIREDRAFT_32712 TRIREDRAFT_36822 TRIREDRAFT_107073 TRIREDRAFT_64125 TRIREDRAFT_124299 TRIREDRAFT_124283 TRIREDRAFT_112669	481	5.27	0.527514231499051	1
18.01 regulation by	9	1.67	TRIREDRAFT_21373 TRIREDRAFT_54171 TRIREDRAFT_55719 TRIREDRAFT_55049 TRIREDRAFT_42267 TRIREDRAFT_32712 TRIREDRAFT_107073 TRIREDRAFT_64125 TRIREDRAFT_112669	235	2.57	0.649805447470817	1
18.01.01 regulation by modification	8	1.48	TRIREDRAFT_21373 TRIREDRAFT_54171 TRIREDRAFT_55719 TRIREDRAFT_55049 TRIREDRAFT_32712 TRIREDRAFT_107073 TRIREDRAFT_64125 TRIREDRAFT_112669	133	1.45	1.02068965517241	0.530467956586563
18.01.07 regulation by binding / dissociation	1	0.18	TRIREDRAFT_42267	108	1.18	0.152542372881356	1
18.02 regulation of protein activity	15	2.78	TRIREDRAFT_21373 TRIREDRAFT_54171 TRIREDRAFT_44251 TRIREDRAFT_55719 TRIREDRAFT_55049 TRIREDRAFT_35109 TRIREDRAFT_42267 TRIREDRAFT_76690 TRIREDRAFT_32712 TRIREDRAFT_36822 TRIREDRAFT_107073 TRIREDRAFT_64125 TRIREDRAFT_124299 TRIREDRAFT_124283 TRIREDRAFT_112669	470	5.15	0.539805825242718	1
18.02.01 enzymatic activity regulation / enzyme regulator	8	1.48	TRIREDRAFT_54171 TRIREDRAFT_44251 TRIREDRAFT_55719 TRIREDRAFT_42267 TRIREDRAFT_76690 TRIREDRAFT_36822 TRIREDRAFT_107073 TRIREDRAFT_124299	295	3.23	0.458204334365325	1
18.02.01.01 enzyme activator	2	0.37	TRIREDRAFT_44251 TRIREDRAFT_36822	135	1.48	0.25	1
18.02.01.01.01 GTPase activator (GAP)	2	0.37	TRIREDRAFT_44251 TRIREDRAFT_36822	50	0.54	0.685185185185185	1
18.02.01.02 enzyme inhibitor	1	0.18	TRIREDRAFT_76690	52	0.57	0.315789473684211	1
18.02.01.02.03 protease inhibitor	1	0.18	TRIREDRAFT_76690	6	0.06	3	0.305891162055688
18.02.09 regulator of transcription factor	3	0.55	TRIREDRAFT_35109 TRIREDRAFT_124283 TRIREDRAFT_112669	96	1.05	0.523809523809524	1
20 CELLULAR TRANSPORT, TRANSPORT FACILITIES AND TRANSPORT ROUTES	69	12.8	TRIREDRAFT_43671 TRIREDRAFT_53862 TRIREDRAFT_53475 TRIREDRAFT_73897 TRIREDRAFT_43701 TRIREDRAFT_44251 TRIREDRAFT_74187 TRIREDRAFT_73924 TRIREDRAFT_120008 TRIREDRAFT_55719 TRIREDRAFT_74953 TRIREDRAFT_103712 TRIREDRAFT_55561 TRIREDRAFT_56341 TRIREDRAFT_75247 TRIREDRAFT_57185 TRIREDRAFT_40775 TRIREDRAFT_58814 TRIREDRAFT_3333 TRIREDRAFT_106161 TRIREDRAFT_46819 TRIREDRAFT_106356 TRIREDRAFT_60144 TRIRE…	1503	16.4	0.780487804878049	1
20.01 transported compounds (substrates)	60	11.1	TRIREDRAFT_43671 TRIREDRAFT_53862 TRIREDRAFT_53475 TRIREDRAFT_73897 TRIREDRAFT_43701 TRIREDRAFT_73924 TRIREDRAFT_120008 TRIREDRAFT_74953 TRIREDRAFT_103712 TRIREDRAFT_55561 TRIREDRAFT_56341 TRIREDRAFT_57185 TRIREDRAFT_40775 TRIREDRAFT_3333 TRIREDRAFT_106161 TRIREDRAFT_46819 TRIREDRAFT_106356 TRIREDRAFT_60144 TRIREDRAFT_77703 TRIREDRAFT_38749 TRIREDRAFT_107294 TRIREDRAFT_107479 TRIREDRAFT_62172 TRI…	1116	12.2	0.909836065573771	1
20.01.01 ion transport	19	3.53	TRIREDRAFT_43671 TRIREDRAFT_103712 TRIREDRAFT_106161 TRIREDRAFT_107479 TRIREDRAFT_78465 TRIREDRAFT_122975 TRIREDRAFT_38812 TRIREDRAFT_80639 TRIREDRAFT_67026 TRIREDRAFT_110666 TRIREDRAFT_67562 TRIREDRAFT_33723 TRIREDRAFT_123702 TRIREDRAFT_111750 TRIREDRAFT_52315 TRIREDRAFT_23353 TRIREDRAFT_71008 TRIREDRAFT_71029 TRIREDRAFT_124283	223	2.44	1.44672131147541	0.0678607699434529
20.01.01.01 cation transport (H+, Na+, K+, Ca2+ , NH4+, etc.)	18	3.34	TRIREDRAFT_43671 TRIREDRAFT_103712 TRIREDRAFT_106161 TRIREDRAFT_107479 TRIREDRAFT_78465 TRIREDRAFT_38812 TRIREDRAFT_80639 TRIREDRAFT_67026 TRIREDRAFT_110666 TRIREDRAFT_67562 TRIREDRAFT_33723 TRIREDRAFT_123702 TRIREDRAFT_111750 TRIREDRAFT_52315 TRIREDRAFT_23353 TRIREDRAFT_71008 TRIREDRAFT_71029 TRIREDRAFT_124283	182	1.99	1.67839195979899	0.021562136893086
20.01.01.01.01 heavy metal ion transport (Cu+, Fe3+, etc.)	13	2.41	TRIREDRAFT_103712 TRIREDRAFT_107479 TRIREDRAFT_78465 TRIREDRAFT_38812 TRIREDRAFT_80639 TRIREDRAFT_67026 TRIREDRAFT_110666 TRIREDRAFT_67562 TRIREDRAFT_111750 TRIREDRAFT_52315 TRIREDRAFT_23353 TRIREDRAFT_71008 TRIREDRAFT_71029	67	0.73	3.3013698630137	0.000121614649304864
20.01.01.01.01.01 siderophore-iron transport	6	1.11	TRIREDRAFT_78465 TRIREDRAFT_80639 TRIREDRAFT_67026 TRIREDRAFT_111750 TRIREDRAFT_23353 TRIREDRAFT_71008	24	0.26	4.26923076923077	0.00221821720988888
20.01.01.07 anion transport	3	0.55	TRIREDRAFT_43671 TRIREDRAFT_122975 TRIREDRAFT_123702	51	0.55	1	1
20.01.01.07.07 phosphate transport	1	0.18	TRIREDRAFT_122975	19	0.20	0.9	1
20.01.01.07.08 organic anion transport	1	0.18	TRIREDRAFT_123702	2	0.02	9	0.114569485005617
20.01.03 C-compound and carbohydrate transport	15	2.78	TRIREDRAFT_55561 TRIREDRAFT_56341 TRIREDRAFT_57185 TRIREDRAFT_46819 TRIREDRAFT_62172 TRIREDRAFT_65493 TRIREDRAFT_27770 TRIREDRAFT_81082 TRIREDRAFT_67752 TRIREDRAFT_123702 TRIREDRAFT_68812 TRIREDRAFT_69026 TRIREDRAFT_69500 TRIREDRAFT_69771 TRIREDRAFT_124113	200	2.19	1.26940639269406	0.202449003306082
20.01.03.01 sugar transport	2	0.37	TRIREDRAFT_56341 TRIREDRAFT_27770	35	0.38	0.973684210526316	1
20.01.07 amino acid/amino acid derivatives transport	4	0.74	TRIREDRAFT_57185 TRIREDRAFT_60144 TRIREDRAFT_62172 TRIREDRAFT_23415	66	0.72	1.02777777777778	0.55196167376269
20.01.09 peptide transport	2	0.37	TRIREDRAFT_109487 TRIREDRAFT_80879	21	0.23	1.60869565217391	0.354236862471839
20.01.10 protein transport	2	0.37	TRIREDRAFT_53862 TRIREDRAFT_80879	236	2.58	0.143410852713178	1
20.01.11 amine / polyamine transport	3	0.55	TRIREDRAFT_57185 TRIREDRAFT_62172 TRIREDRAFT_81082	35	0.38	1.44736842105263	0.34160660863584
20.01.13 lipid/fatty acid transport	7	1.30	TRIREDRAFT_57185 TRIREDRAFT_40775 TRIREDRAFT_106356 TRIREDRAFT_107294 TRIREDRAFT_62172 TRIREDRAFT_81082 TRIREDRAFT_68812	99	1.08	1.2037037037037	0.367527713256618
20.01.15 electron transport	10	1.85	TRIREDRAFT_73897 TRIREDRAFT_120008 TRIREDRAFT_3333 TRIREDRAFT_38749 TRIREDRAFT_66795 TRIREDRAFT_68956 TRIREDRAFT_23298 TRIREDRAFT_123978 TRIREDRAFT_70842 TRIREDRAFT_124283	269	2.95	0.627118644067797	1
20.01.25 vitamine/cofactor transport	2	0.37	TRIREDRAFT_57185 TRIREDRAFT_123702	39	0.42	0.880952380952381	1
20.01.26 neurotransmitter transport	2	0.37	TRIREDRAFT_57185 TRIREDRAFT_62172	29	0.31	1.19354838709677	0.517400162799275
20.01.27 drug/toxin transport	13	2.41	TRIREDRAFT_53475 TRIREDRAFT_43701 TRIREDRAFT_73924 TRIREDRAFT_74953 TRIREDRAFT_77703 TRIREDRAFT_62488 TRIREDRAFT_62171 TRIREDRAFT_78465 TRIREDRAFT_64874 TRIREDRAFT_67026 TRIREDRAFT_80879 TRIREDRAFT_80973 TRIREDRAFT_71010	112	1.22	1.97540983606557	0.0144618087639789
20.03 transport facilities	38	7.06	TRIREDRAFT_43671 TRIREDRAFT_43701 TRIREDRAFT_74187 TRIREDRAFT_73924 TRIREDRAFT_74953 TRIREDRAFT_55561 TRIREDRAFT_56341 TRIREDRAFT_75247 TRIREDRAFT_57185 TRIREDRAFT_40775 TRIREDRAFT_46819 TRIREDRAFT_106356 TRIREDRAFT_77703 TRIREDRAFT_107294 TRIREDRAFT_107479 TRIREDRAFT_62172 TRIREDRAFT_122124 TRIREDRAFT_78465 TRIREDRAFT_64874 TRIREDRAFT_65493 TRIREDRAFT_109487 TRIREDRAFT_38812 TRIREDRAFT_80639 TRI…	542	5.94	1.18855218855219	0.150416383421989
20.03.01 channel / pore class transport	2	0.37	TRIREDRAFT_81082 TRIREDRAFT_82204	50	0.54	0.685185185185185	1
20.03.01.01 ion channels	1	0.18	TRIREDRAFT_82204	29	0.31	0.580645161290323	1
20.03.02 carrier (electrochemical potential-driven transport)	5	0.92	TRIREDRAFT_43701 TRIREDRAFT_56341 TRIREDRAFT_80879 TRIREDRAFT_123702 TRIREDRAFT_68812	92	1.00	0.92	1
20.03.02.02 symporter	4	0.74	TRIREDRAFT_56341 TRIREDRAFT_80879 TRIREDRAFT_123702 TRIREDRAFT_68812	42	0.46	1.60869565217391	0.23414808717769
20.03.02.02.01 proton driven symporter	3	0.55	TRIREDRAFT_56341 TRIREDRAFT_80879 TRIREDRAFT_68812	30	0.32	1.71875	0.259434491854478
20.03.02.02.02 sodium driven symporter	1	0.18	TRIREDRAFT_123702	5	0.05	3.6	0.262327168260303
20.03.02.03 antiporter	1	0.18	TRIREDRAFT_43701	52	0.57	0.315789473684211	1
20.03.02.03.01 proton driven antiporter	1	0.18	TRIREDRAFT_43701	32	0.35	0.514285714285714	1
20.03.22 transport ATPases	8	1.48	TRIREDRAFT_74187 TRIREDRAFT_73924 TRIREDRAFT_75247 TRIREDRAFT_40775 TRIREDRAFT_106356 TRIREDRAFT_107294 TRIREDRAFT_122124 TRIREDRAFT_71010	85	0.93	1.59139784946237	0.127733550287887
20.03.25 ABC transporters	8	1.48	TRIREDRAFT_73924 TRIREDRAFT_74953 TRIREDRAFT_77703 TRIREDRAFT_64874 TRIREDRAFT_80973 TRIREDRAFT_68371 TRIREDRAFT_82204 TRIREDRAFT_71010	73	0.80	1.85	0.0648802536008099
20.09 transport routes	47	8.73	TRIREDRAFT_43671 TRIREDRAFT_53862 TRIREDRAFT_53475 TRIREDRAFT_43701 TRIREDRAFT_44251 TRIREDRAFT_74187 TRIREDRAFT_73924 TRIREDRAFT_55719 TRIREDRAFT_74953 TRIREDRAFT_103712 TRIREDRAFT_75247 TRIREDRAFT_57185 TRIREDRAFT_58814 TRIREDRAFT_46819 TRIREDRAFT_60144 TRIREDRAFT_77703 TRIREDRAFT_107479 TRIREDRAFT_62172 TRIREDRAFT_62488 TRIREDRAFT_122124 TRIREDRAFT_62171 TRIREDRAFT_78465 TRIREDRAFT_64874 TRIRE…	995	10.9	0.800917431192661	1
20.09.01 nuclear transport	1	0.18	TRIREDRAFT_55719	81	0.88	0.204545454545455	1
20.09.04 mitochondrial transport	1	0.18	TRIREDRAFT_103712	107	1.17	0.153846153846154	1
20.09.07 vesicular transport (Golgi network, etc.)	3	0.55	TRIREDRAFT_53862 TRIREDRAFT_58814 TRIREDRAFT_70096	261	2.86	0.192307692307692	1
20.09.07.25 vesicle formation	1	0.18	TRIREDRAFT_53862	30	0.32	0.5625	1
20.09.14 cytoskeleton-dependent transport	2	0.37	TRIREDRAFT_58814 TRIREDRAFT_70096	56	0.61	0.60655737704918	1
20.09.16 cellular export and secretion	16	2.97	TRIREDRAFT_53475 TRIREDRAFT_43701 TRIREDRAFT_44251 TRIREDRAFT_74187 TRIREDRAFT_73924 TRIREDRAFT_74953 TRIREDRAFT_75247 TRIREDRAFT_77703 TRIREDRAFT_62488 TRIREDRAFT_122124 TRIREDRAFT_62171 TRIREDRAFT_64874 TRIREDRAFT_80973 TRIREDRAFT_81082 TRIREDRAFT_68812 TRIREDRAFT_71010	210	2.30	1.29130434782609	0.1767051055831
20.09.16.01 Type I protein secretion system (ABC-type transport systems)	6	1.11	TRIREDRAFT_73924 TRIREDRAFT_74953 TRIREDRAFT_77703 TRIREDRAFT_64874 TRIREDRAFT_80973 TRIREDRAFT_71010	21	0.23	4.82608695652174	0.0010403955595062
20.09.16.09 vesicular cellular export	1	0.18	TRIREDRAFT_44251	40	0.43	0.418604651162791	1
20.09.16.09.03 exocytosis	1	0.18	TRIREDRAFT_44251	37	0.40	0.45	1
20.09.18 cellular import	29	5.39	TRIREDRAFT_43671 TRIREDRAFT_103712 TRIREDRAFT_57185 TRIREDRAFT_46819 TRIREDRAFT_60144 TRIREDRAFT_107479 TRIREDRAFT_62172 TRIREDRAFT_78465 TRIREDRAFT_65493 TRIREDRAFT_38812 TRIREDRAFT_80639 TRIREDRAFT_27770 TRIREDRAFT_67026 TRIREDRAFT_110666 TRIREDRAFT_80879 TRIREDRAFT_81082 TRIREDRAFT_67562 TRIREDRAFT_67752 TRIREDRAFT_123702 TRIREDRAFT_68812 TRIREDRAFT_69026 TRIREDRAFT_111750 TRIREDRAFT_52315 TRI…	363	3.98	1.35427135678392	0.0585578319046369
20.09.18.07 non-vesicular cellular import	16	2.97	TRIREDRAFT_46819 TRIREDRAFT_60144 TRIREDRAFT_107479 TRIREDRAFT_65493 TRIREDRAFT_38812 TRIREDRAFT_27770 TRIREDRAFT_67026 TRIREDRAFT_80879 TRIREDRAFT_67562 TRIREDRAFT_67752 TRIREDRAFT_68812 TRIREDRAFT_69026 TRIREDRAFT_69771 TRIREDRAFT_23415 TRIREDRAFT_71008 TRIREDRAFT_71029	151	1.65	1.8	0.0163175343269972
20.09.18.09 vesicular cellular import	1	0.18	TRIREDRAFT_80639	119	1.30	0.138461538461538	1
20.09.18.09.01 endocytosis	1	0.18	TRIREDRAFT_80639	119	1.30	0.138461538461538	1
30 CELLULAR COMMUNICATION/SIGNAL TRANSDUCTION MECHANISM	30	5.57	TRIREDRAFT_53862 TRIREDRAFT_21373 TRIREDRAFT_54171 TRIREDRAFT_44251 TRIREDRAFT_55351 TRIREDRAFT_55719 TRIREDRAFT_55049 TRIREDRAFT_55561 TRIREDRAFT_104211 TRIREDRAFT_76522 TRIREDRAFT_58814 TRIREDRAFT_76690 TRIREDRAFT_32712 TRIREDRAFT_60518 TRIREDRAFT_107073 TRIREDRAFT_64125 TRIREDRAFT_122824 TRIREDRAFT_122975 TRIREDRAFT_124299 TRIREDRAFT_110339 TRIREDRAFT_67761 TRIREDRAFT_41660 TRIREDRAFT_111251 T…	561	6.15	0.905691056910569	1
30.01 cellular signalling	25	4.64	TRIREDRAFT_21373 TRIREDRAFT_54171 TRIREDRAFT_44251 TRIREDRAFT_55351 TRIREDRAFT_55719 TRIREDRAFT_55049 TRIREDRAFT_55561 TRIREDRAFT_76522 TRIREDRAFT_58814 TRIREDRAFT_32712 TRIREDRAFT_60518 TRIREDRAFT_107073 TRIREDRAFT_64125 TRIREDRAFT_122824 TRIREDRAFT_124299 TRIREDRAFT_110339 TRIREDRAFT_67761 TRIREDRAFT_41660 TRIREDRAFT_69500 TRIREDRAFT_124001 TRIREDRAFT_41699 TRIREDRAFT_70096 TRIREDRAFT_124113 TR…	482	5.28	0.878787878787879	1
30.01.05 enzyme mediated signal transduction	14	2.60	TRIREDRAFT_21373 TRIREDRAFT_54171 TRIREDRAFT_44251 TRIREDRAFT_55719 TRIREDRAFT_55049 TRIREDRAFT_76522 TRIREDRAFT_58814 TRIREDRAFT_32712 TRIREDRAFT_107073 TRIREDRAFT_64125 TRIREDRAFT_124299 TRIREDRAFT_67761 TRIREDRAFT_70096 TRIREDRAFT_112669	284	3.11	0.836012861736334	1
30.01.05.01 protein kinase	9	1.67	TRIREDRAFT_21373 TRIREDRAFT_54171 TRIREDRAFT_55719 TRIREDRAFT_55049 TRIREDRAFT_76522 TRIREDRAFT_32712 TRIREDRAFT_107073 TRIREDRAFT_64125 TRIREDRAFT_112669	134	1.47	1.13605442176871	0.394177453574838
30.01.05.01.02 JNK cascade	1	0.18	TRIREDRAFT_112669	4	0.04	4.5	0.216034390530691
30.01.05.01.03 MAPKKK cascade	2	0.37	TRIREDRAFT_107073 TRIREDRAFT_112669	30	0.32	1.15625	0.535826282152475
30.01.05.01.05 tyrosine kinase	2	0.37	TRIREDRAFT_21373 TRIREDRAFT_54171	13	0.14	2.64285714285714	0.176725694600135
30.01.05.01.06 serine/threonine kinase	8	1.48	TRIREDRAFT_21373 TRIREDRAFT_54171 TRIREDRAFT_55719 TRIREDRAFT_55049 TRIREDRAFT_32712 TRIREDRAFT_107073 TRIREDRAFT_64125 TRIREDRAFT_112669	66	0.72	2.05555555555556	0.0394559596670536
30.01.05.03 protease mediated signal transduction	1	0.18	TRIREDRAFT_67761	3	0.03	6	0.166842240088135
30.01.05.05 G-protein mediated signal transduction	4	0.74	TRIREDRAFT_44251 TRIREDRAFT_58814 TRIREDRAFT_124299 TRIREDRAFT_70096	131	1.43	0.517482517482518	1
30.01.09 second messenger mediated signal transduction	1	0.18	TRIREDRAFT_76522	92	1.00	0.18	1
30.01.09.03 Ca2+ mediated signal transduction	1	0.18	TRIREDRAFT_76522	28	0.30	0.6	1
30.05 transmembrane signal transduction	9	1.67	TRIREDRAFT_53862 TRIREDRAFT_54171 TRIREDRAFT_55049 TRIREDRAFT_104211 TRIREDRAFT_76690 TRIREDRAFT_122975 TRIREDRAFT_124299 TRIREDRAFT_111251 TRIREDRAFT_70096	161	1.76	0.948863636363636	1
30.05.01 receptor enzyme mediated signalling	1	0.18	TRIREDRAFT_122975	50	0.54	0.333333333333333	1
30.05.01.12 transmembrane receptor protein tyrosine kinase signalling pathways	1	0.18	TRIREDRAFT_122975	11	0.12	1.5	0.488080583543733
30.05.02 non-enzymatic receptor mediated signalling	6	1.11	TRIREDRAFT_53862 TRIREDRAFT_54171 TRIREDRAFT_55049 TRIREDRAFT_76690 TRIREDRAFT_124299 TRIREDRAFT_70096	73	0.80	1.3875	0.260662672594248
30.05.02.14 Notch-receptor signalling pathway	3	0.55	TRIREDRAFT_53862 TRIREDRAFT_124299 TRIREDRAFT_70096	16	0.17	3.23529411764706	0.0645004724096117
30.05.02.20 Wnt signalling pathway	1	0.18	TRIREDRAFT_55049	10	0.10	1.8	0.4559324983268
30.05.02.26 integrin receptor signalling pathway	2	0.37	TRIREDRAFT_54171 TRIREDRAFT_76690	11	0.12	3.08333333333333	0.134451646157461
32 CELL RESCUE, DEFENSE AND VIRULENCE	79	14.6	TRIREDRAFT_53475 TRIREDRAFT_21373 TRIREDRAFT_119975 TRIREDRAFT_43701 TRIREDRAFT_44251 TRIREDRAFT_73924 TRIREDRAFT_54242 TRIREDRAFT_119876 TRIREDRAFT_55351 TRIREDRAFT_103458 TRIREDRAFT_55719 TRIREDRAFT_74953 TRIREDRAFT_38441 TRIREDRAFT_103712 TRIREDRAFT_55644 TRIREDRAFT_55561 TRIREDRAFT_75290 TRIREDRAFT_40775 TRIREDRAFT_104211 TRIREDRAFT_58509 TRIREDRAFT_42267 TRIREDRAFT_105247 TRIREDRAFT_105652 T…	1050	11.5	1.2695652173913	0.0125241660440775
32.01 stress response	27	5.01	TRIREDRAFT_53475 TRIREDRAFT_21373 TRIREDRAFT_119975 TRIREDRAFT_44251 TRIREDRAFT_55351 TRIREDRAFT_38441 TRIREDRAFT_55644 TRIREDRAFT_104211 TRIREDRAFT_58509 TRIREDRAFT_42267 TRIREDRAFT_105652 TRIREDRAFT_32712 TRIREDRAFT_22115 TRIREDRAFT_107073 TRIREDRAFT_63200 TRIREDRAFT_63687 TRIREDRAFT_79345 TRIREDRAFT_64125 TRIREDRAFT_65483 TRIREDRAFT_66345 TRIREDRAFT_81082 TRIREDRAFT_67882 TRIREDRAFT_67907 TRIR…	588	6.45	0.776744186046512	1
32.01.01 oxidative stress response	6	1.11	TRIREDRAFT_21373 TRIREDRAFT_55351 TRIREDRAFT_38441 TRIREDRAFT_79345 TRIREDRAFT_66345 TRIREDRAFT_67882	90	0.98	1.13265306122449	0.44048377453904
32.01.03 osmotic and salt stress response	1	0.18	TRIREDRAFT_104211	72	0.78	0.230769230769231	1
32.01.07 unfolded protein response (e.g. ER quality control)	3	0.55	TRIREDRAFT_105652 TRIREDRAFT_107073 TRIREDRAFT_68582	75	0.82	0.670731707317073	1
32.01.09 DNA damage response	6	1.11	TRIREDRAFT_58509 TRIREDRAFT_32712 TRIREDRAFT_22115 TRIREDRAFT_63200 TRIREDRAFT_63687 TRIREDRAFT_70907	128	1.40	0.792857142857143	1
32.01.11 nutrient starvation response	2	0.37	TRIREDRAFT_53475 TRIREDRAFT_112669	37	0.40	0.925	1
32.01.13 electromagnetic waves stress response (e.g. UV, X-ray)	1	0.18	TRIREDRAFT_64125	14	0.15	1.2	0.573587354808752
32.05 disease, virulence and defense	32	5.94	TRIREDRAFT_53475 TRIREDRAFT_43701 TRIREDRAFT_73924 TRIREDRAFT_54242 TRIREDRAFT_119876 TRIREDRAFT_55351 TRIREDRAFT_103458 TRIREDRAFT_55719 TRIREDRAFT_74953 TRIREDRAFT_103712 TRIREDRAFT_55561 TRIREDRAFT_75290 TRIREDRAFT_105247 TRIREDRAFT_59482 TRIREDRAFT_106646 TRIREDRAFT_60518 TRIREDRAFT_60751 TRIREDRAFT_62171 TRIREDRAFT_64874 TRIREDRAFT_65116 TRIREDRAFT_122824 TRIREDRAFT_64996 TRIREDRAFT_123084 T…	298	3.26	1.82208588957055	0.000709274290896462
32.05.01 resistance proteins	11	2.04	TRIREDRAFT_53475 TRIREDRAFT_43701 TRIREDRAFT_73924 TRIREDRAFT_55719 TRIREDRAFT_74953 TRIREDRAFT_103712 TRIREDRAFT_75290 TRIREDRAFT_62171 TRIREDRAFT_64874 TRIREDRAFT_111251 TRIREDRAFT_71010	125	1.37	1.48905109489051	0.119376759863855
32.05.01.03 chemical agent resistance	2	0.37	TRIREDRAFT_55719 TRIREDRAFT_103712	45	0.49	0.755102040816326	1
32.05.01.03.03 inorganic chemical agent resistance (e.g. heavy metals)	1	0.18	TRIREDRAFT_103712	12	0.13	1.38461538461538	0.518332411976671
32.05.03 defense related proteins	5	0.92	TRIREDRAFT_103458 TRIREDRAFT_75290 TRIREDRAFT_105247 TRIREDRAFT_106646 TRIREDRAFT_23171	51	0.55	1.67272727272727	0.180746034507677
32.05.05 virulence, disease factors	15	2.78	TRIREDRAFT_54242 TRIREDRAFT_119876 TRIREDRAFT_55561 TRIREDRAFT_59482 TRIREDRAFT_60518 TRIREDRAFT_60751 TRIREDRAFT_65116 TRIREDRAFT_122824 TRIREDRAFT_64996 TRIREDRAFT_123084 TRIREDRAFT_110339 TRIREDRAFT_69500 TRIREDRAFT_124113 TRIREDRAFT_70845 TRIREDRAFT_71005	103	1.13	2.46017699115044	0.00098879273270071
32.05.05.01 toxins	4	0.74	TRIREDRAFT_59482 TRIREDRAFT_60751 TRIREDRAFT_123084 TRIREDRAFT_71005	24	0.26	2.84615384615385	0.0498059082358336
32.07 detoxification	32	5.94	TRIREDRAFT_53475 TRIREDRAFT_43701 TRIREDRAFT_73924 TRIREDRAFT_55351 TRIREDRAFT_74953 TRIREDRAFT_103712 TRIREDRAFT_40775 TRIREDRAFT_106356 TRIREDRAFT_30776 TRIREDRAFT_73344 TRIREDRAFT_77703 TRIREDRAFT_38749 TRIREDRAFT_107294 TRIREDRAFT_22284 TRIREDRAFT_62488 TRIREDRAFT_62171 TRIREDRAFT_78465 TRIREDRAFT_64869 TRIREDRAFT_64874 TRIREDRAFT_64996 TRIREDRAFT_65483 TRIREDRAFT_123079 TRIREDRAFT_66345 TRIR…	329	3.60	1.65	0.00354560731651851
32.07.01 detoxification involving cytochrome P450	6	1.11	TRIREDRAFT_30776 TRIREDRAFT_73344 TRIREDRAFT_38749 TRIREDRAFT_64869 TRIREDRAFT_67377 TRIREDRAFT_70842	52	0.57	1.94736842105263	0.0842319952224488
32.07.03 detoxification by modification	3	0.55	TRIREDRAFT_65483 TRIREDRAFT_66345 TRIREDRAFT_82204	47	0.51	1.07843137254902	0.530471160374669
32.07.05 detoxification by export	10	1.85	TRIREDRAFT_53475 TRIREDRAFT_43701 TRIREDRAFT_73924 TRIREDRAFT_74953 TRIREDRAFT_77703 TRIREDRAFT_62488 TRIREDRAFT_62171 TRIREDRAFT_64874 TRIREDRAFT_80973 TRIREDRAFT_71010	86	0.94	1.96808510638298	0.0295215256499335
32.07.07 oxygen and radical detoxification	2	0.37	TRIREDRAFT_55351 TRIREDRAFT_66345	59	0.64	0.578125	1
32.07.07.07 superoxide metabolism	1	0.18	TRIREDRAFT_66345	13	0.14	1.28571428571429	0.546799638424717
32.07.09 detoxification by degradation	2	0.37	TRIREDRAFT_64996 TRIREDRAFT_124079	23	0.25	1.48	0.397326627409986
32.10 degradation / modification of foreign (exogenous) compounds	5	0.92	TRIREDRAFT_54242 TRIREDRAFT_105247 TRIREDRAFT_79779 TRIREDRAFT_112392 TRIREDRAFT_70845	42	0.46	2	0.0993684030154319
32.10.07 degradation / modification of foreign (exogenous) polysaccharides	4	0.74	TRIREDRAFT_54242 TRIREDRAFT_79779 TRIREDRAFT_112392 TRIREDRAFT_70845	23	0.25	2.96	0.0434588061256155
32.10.09 degradation / modification of foreign (exogenous) ester compounds	1	0.18	TRIREDRAFT_105247	8	0.08	2.25	0.385465644325795
34 INTERACTION WITH THE ENVIRONMENT	48	8.92	TRIREDRAFT_43671 TRIREDRAFT_73897 TRIREDRAFT_73924 TRIREDRAFT_54227 TRIREDRAFT_55351 TRIREDRAFT_55719 TRIREDRAFT_55671 TRIREDRAFT_103712 TRIREDRAFT_55049 TRIREDRAFT_56341 TRIREDRAFT_75290 TRIREDRAFT_104180 TRIREDRAFT_104211 TRIREDRAFT_76522 TRIREDRAFT_58814 TRIREDRAFT_73173 TRIREDRAFT_106161 TRIREDRAFT_22284 TRIREDRAFT_107479 TRIREDRAFT_78465 TRIREDRAFT_63687 TRIREDRAFT_63653 TRIREDRAFT_64125 TRI…	626	6.86	1.3002915451895	0.0353873013141825
34.01 homeostasis	24	4.46	TRIREDRAFT_43671 TRIREDRAFT_55351 TRIREDRAFT_55719 TRIREDRAFT_103712 TRIREDRAFT_104211 TRIREDRAFT_22284 TRIREDRAFT_107479 TRIREDRAFT_78465 TRIREDRAFT_38812 TRIREDRAFT_123079 TRIREDRAFT_80639 TRIREDRAFT_67026 TRIREDRAFT_110666 TRIREDRAFT_67562 TRIREDRAFT_68812 TRIREDRAFT_68950 TRIREDRAFT_111750 TRIREDRAFT_52315 TRIREDRAFT_23353 TRIREDRAFT_82204 TRIREDRAFT_70139 TRIREDRAFT_82246 TRIREDRAFT_71008 TR…	263	2.88	1.54861111111111	0.0219454287872709
34.01.01 homeostasis of cations	21	3.90	TRIREDRAFT_43671 TRIREDRAFT_55351 TRIREDRAFT_103712 TRIREDRAFT_104211 TRIREDRAFT_22284 TRIREDRAFT_107479 TRIREDRAFT_78465 TRIREDRAFT_38812 TRIREDRAFT_80639 TRIREDRAFT_67026 TRIREDRAFT_110666 TRIREDRAFT_67562 TRIREDRAFT_68812 TRIREDRAFT_111750 TRIREDRAFT_52315 TRIREDRAFT_23353 TRIREDRAFT_82204 TRIREDRAFT_70139 TRIREDRAFT_82246 TRIREDRAFT_71008 TRIREDRAFT_71029	224	2.45	1.59183673469388	0.0236953148100659
34.01.01.01 homeostasis of metal ions (Na, K, Ca etc.)	18	3.34	TRIREDRAFT_55351 TRIREDRAFT_103712 TRIREDRAFT_104211 TRIREDRAFT_107479 TRIREDRAFT_78465 TRIREDRAFT_38812 TRIREDRAFT_80639 TRIREDRAFT_67026 TRIREDRAFT_110666 TRIREDRAFT_67562 TRIREDRAFT_111750 TRIREDRAFT_52315 TRIREDRAFT_23353 TRIREDRAFT_82204 TRIREDRAFT_70139 TRIREDRAFT_82246 TRIREDRAFT_71008 TRIREDRAFT_71029	149	1.63	2.04907975460123	0.00289784588105957
34.01.01.03 homeostasis of protons	1	0.18	TRIREDRAFT_68812	57	0.62	0.290322580645161	1
34.01.03 homeostasis of anions	2	0.37	TRIREDRAFT_123079 TRIREDRAFT_68950	29	0.31	1.19354838709677	0.517400162799275
34.01.03.05 homeostasis of chloride	2	0.37	TRIREDRAFT_123079 TRIREDRAFT_68950	10	0.10	3.7	0.114302811235083
34.05 cell motility	8	1.48	TRIREDRAFT_104180 TRIREDRAFT_58814 TRIREDRAFT_106161 TRIREDRAFT_63687 TRIREDRAFT_63653 TRIREDRAFT_67795 TRIREDRAFT_33723 TRIREDRAFT_70096	91	0.99	1.4949494949495	0.167883680664295
34.05.01 cell migration	8	1.48	TRIREDRAFT_104180 TRIREDRAFT_58814 TRIREDRAFT_106161 TRIREDRAFT_63687 TRIREDRAFT_63653 TRIREDRAFT_67795 TRIREDRAFT_33723 TRIREDRAFT_70096	46	0.50	2.96	0.00498701104331765
34.07 cell adhesion	3	0.55	TRIREDRAFT_73897 TRIREDRAFT_122975 TRIREDRAFT_112669	38	0.41	1.34146341463415	0.39079851230477
34.07.02 cell-matrix adhesion	1	0.18	TRIREDRAFT_112669	11	0.12	1.5	0.488080583543733
34.11 cellular sensing and response to external stimulus	18	3.34	TRIREDRAFT_73897 TRIREDRAFT_73924 TRIREDRAFT_54227 TRIREDRAFT_55351 TRIREDRAFT_55671 TRIREDRAFT_55049 TRIREDRAFT_56341 TRIREDRAFT_75290 TRIREDRAFT_76522 TRIREDRAFT_73173 TRIREDRAFT_64125 TRIREDRAFT_80019 TRIREDRAFT_27770 TRIREDRAFT_110666 TRIREDRAFT_80879 TRIREDRAFT_123967 TRIREDRAFT_70139 TRIREDRAFT_82246	272	2.98	1.12080536912752	0.341499072274895
34.11.01 photoperception and response	4	0.74	TRIREDRAFT_54227 TRIREDRAFT_55671 TRIREDRAFT_64125 TRIREDRAFT_80019	43	0.47	1.57446808510638	0.247158045979788
34.11.03 chemoperception and response	4	0.74	TRIREDRAFT_73924 TRIREDRAFT_55351 TRIREDRAFT_70139 TRIREDRAFT_82246	118	1.29	0.573643410852713	1
34.11.10 response to biotic stimulus	1	0.18	TRIREDRAFT_75290	14	0.15	1.2	0.573587354808752
34.11.11 rhythm (e.g. circadian, ultradian)	2	0.37	TRIREDRAFT_55049 TRIREDRAFT_76522	20	0.21	1.76190476190476	0.332277605862036
34.11.12 perception of nutrients and nutritional adaptation	5	0.92	TRIREDRAFT_73897 TRIREDRAFT_27770 TRIREDRAFT_80879 TRIREDRAFT_70139 TRIREDRAFT_82246	57	0.62	1.48387096774194	0.245112858877585
36 SYSTEMIC INTERACTION WITH THE ENVIRONMENT	1	0.18	TRIREDRAFT_64996	20	0.21	0.857142857142857	1
36.20 plant / fungal specific systemic sensing and response	1	0.18	TRIREDRAFT_64996	20	0.21	0.857142857142857	1
36.20.18 plant hormonal regulation	1	0.18	TRIREDRAFT_64996	20	0.21	0.857142857142857	1
40 CELL FATE	19	3.53	TRIREDRAFT_73897 TRIREDRAFT_21373 TRIREDRAFT_44251 TRIREDRAFT_38441 TRIREDRAFT_104180 TRIREDRAFT_76522 TRIREDRAFT_106161 TRIREDRAFT_107073 TRIREDRAFT_22284 TRIREDRAFT_63687 TRIREDRAFT_63653 TRIREDRAFT_65324 TRIREDRAFT_80340 TRIREDRAFT_67795 TRIREDRAFT_67761 TRIREDRAFT_33723 TRIREDRAFT_111251 TRIREDRAFT_123968 TRIREDRAFT_112669	465	5.10	0.692156862745098	1
40.01 cell growth / morphogenesis	13	2.41	TRIREDRAFT_73897 TRIREDRAFT_44251 TRIREDRAFT_104180 TRIREDRAFT_76522 TRIREDRAFT_106161 TRIREDRAFT_63687 TRIREDRAFT_63653 TRIREDRAFT_65324 TRIREDRAFT_80340 TRIREDRAFT_67795 TRIREDRAFT_33723 TRIREDRAFT_123968 TRIREDRAFT_112669	325	3.56	0.676966292134832	1
40.01.03 directional cell growth (morphogenesis)	7	1.30	TRIREDRAFT_73897 TRIREDRAFT_104180 TRIREDRAFT_106161 TRIREDRAFT_63687 TRIREDRAFT_63653 TRIREDRAFT_67795 TRIREDRAFT_33723	91	0.99	1.31313131313131	0.290234400973059
40.01.03.01 regulation of directional cell growth	1	0.18	TRIREDRAFT_73897	14	0.15	1.2	0.573587354808752
40.01.03.03 guidance of longitudinal cell extension (e.g. pollen tube guidance, axonal pathfinding)	6	1.11	TRIREDRAFT_104180 TRIREDRAFT_106161 TRIREDRAFT_63687 TRIREDRAFT_63653 TRIREDRAFT_67795 TRIREDRAFT_33723	23	0.25	4.44	0.00174961725370889
40.01.05 growth regulators / regulation of cell size	1	0.18	TRIREDRAFT_112669	36	0.39	0.461538461538462	1
40.02.03 activity of intercellular mediators	1	0.18	TRIREDRAFT_111251	11	0.12	1.5	0.488080583543733
40.02.03.01 cytokines (interleukines, colony stimulating factors, etc.)	1	0.18	TRIREDRAFT_111251	4	0.04	4.5	0.216034390530691
40.02.03.03 chemokines	1	0.18	TRIREDRAFT_111251	3	0.03	6	0.166842240088135
40.10 cell death	7	1.30	TRIREDRAFT_21373 TRIREDRAFT_38441 TRIREDRAFT_76522 TRIREDRAFT_107073 TRIREDRAFT_22284 TRIREDRAFT_65324 TRIREDRAFT_67761	141	1.54	0.844155844155844	1
40.10.02 apoptosis (type I programmed cell death)	5	0.92	TRIREDRAFT_21373 TRIREDRAFT_76522 TRIREDRAFT_107073 TRIREDRAFT_22284 TRIREDRAFT_65324	126	1.38	0.666666666666667	1
40.10.02.01 anti-apoptosis	1	0.18	TRIREDRAFT_22284	22	0.24	0.75	1
40.10.02.02 apoptotic program	1	0.18	TRIREDRAFT_65324	20	0.21	0.857142857142857	1
40.10.02.02.02 caspase activation	1	0.18	TRIREDRAFT_65324	7	0.07	2.57142857142857	0.346886941484169
40.10.02.03 induction of apoptosis	1	0.18	TRIREDRAFT_107073	22	0.24	0.75	1
40.10.02.04 regulation of apoptosis	1	0.18	TRIREDRAFT_21373	11	0.12	1.5	0.488080583543733
40.20 cell aging	3	0.55	TRIREDRAFT_38441 TRIREDRAFT_22284 TRIREDRAFT_112669	38	0.41	1.34146341463415	0.39079851230477
41 DEVELOPMENT (Systemic)	7	1.30	TRIREDRAFT_53862 TRIREDRAFT_76590 TRIREDRAFT_49193 TRIREDRAFT_81082 TRIREDRAFT_41660 TRIREDRAFT_41699 TRIREDRAFT_70096	90	0.98	1.3265306122449	0.280822807103154
41.01 fungal/microorganismic development	7	1.30	TRIREDRAFT_53862 TRIREDRAFT_76590 TRIREDRAFT_49193 TRIREDRAFT_81082 TRIREDRAFT_41660 TRIREDRAFT_41699 TRIREDRAFT_70096	90	0.98	1.3265306122449	0.280822807103154
41.01.01 mating (fertilization)	2	0.37	TRIREDRAFT_49193 TRIREDRAFT_81082	41	0.44	0.840909090909091	1
41.01.03 tissue pattern formation	1	0.18	TRIREDRAFT_76590	16	0.17	1.05882352941176	0.622514098579007
41.01.03.01 fruit body development (sexually or asexually derived spores)	1	0.18	TRIREDRAFT_76590	14	0.15	1.2	0.573587354808752
42 BIOGENESIS OF CELLULAR COMPONENTS	33	6.13	TRIREDRAFT_53862 TRIREDRAFT_119975 TRIREDRAFT_54171 TRIREDRAFT_44251 TRIREDRAFT_54242 TRIREDRAFT_103458 TRIREDRAFT_55671 TRIREDRAFT_38441 TRIREDRAFT_56682 TRIREDRAFT_120813 TRIREDRAFT_58814 TRIREDRAFT_42267 TRIREDRAFT_106161 TRIREDRAFT_121308 TRIREDRAFT_106797 TRIREDRAFT_63200 TRIREDRAFT_49193 TRIREDRAFT_79345 TRIREDRAFT_64125 TRIREDRAFT_65162 TRIREDRAFT_122780 TRIREDRAFT_65324 TRIREDRAFT_80019 T…	1026	11.2	0.547321428571429	1
42.01 cell wall	6	1.11	TRIREDRAFT_119975 TRIREDRAFT_49193 TRIREDRAFT_65162 TRIREDRAFT_122780 TRIREDRAFT_80340 TRIREDRAFT_27770	239	2.62	0.423664122137405	1
42.04 cytoskeleton/structural proteins	9	1.67	TRIREDRAFT_44251 TRIREDRAFT_38441 TRIREDRAFT_120813 TRIREDRAFT_58814 TRIREDRAFT_106161 TRIREDRAFT_65324 TRIREDRAFT_33723 TRIREDRAFT_123968 TRIREDRAFT_70096	267	2.92	0.571917808219178	1
42.04.03 actin cytoskeleton	1	0.18	TRIREDRAFT_44251	108	1.18	0.152542372881356	1
42.04.05 microtubule cytoskeleton	4	0.74	TRIREDRAFT_38441 TRIREDRAFT_120813 TRIREDRAFT_58814 TRIREDRAFT_70096	78	0.85	0.870588235294118	1
42.09 intracellular transport vesicles	1	0.18	TRIREDRAFT_53862	32	0.35	0.514285714285714	1
42.10 nucleus	7	1.30	TRIREDRAFT_54171 TRIREDRAFT_56682 TRIREDRAFT_42267 TRIREDRAFT_106797 TRIREDRAFT_63200 TRIREDRAFT_70907 TRIREDRAFT_124283	284	3.11	0.418006430868167	1
42.10.03 organization of chromosome structure	7	1.30	TRIREDRAFT_54171 TRIREDRAFT_56682 TRIREDRAFT_42267 TRIREDRAFT_106797 TRIREDRAFT_63200 TRIREDRAFT_70907 TRIREDRAFT_124283	240	2.63	0.494296577946768	1
42.16 mitochondrion	4	0.74	TRIREDRAFT_55671 TRIREDRAFT_38441 TRIREDRAFT_121308 TRIREDRAFT_80019	145	1.59	0.465408805031447	1
42.19 peroxisome	1	0.18	TRIREDRAFT_79345	27	0.29	0.620689655172414	1
42.25 vacuole or lysosome	1	0.18	TRIREDRAFT_81517	55	0.60	0.3	1
42.27 extracellular / secretion proteins	4	0.74	TRIREDRAFT_54242 TRIREDRAFT_103458 TRIREDRAFT_122975 TRIREDRAFT_70845	22	0.24	3.08333333333333	0.0375952000020694
42.27.01 extracellular matrix	1	0.18	TRIREDRAFT_122975	3	0.03	6	0.166842240088135
42.29 bud / growth tip	1	0.18	TRIREDRAFT_64125	25	0.27	0.666666666666667	1
43 CELL TYPE DIFFERENTIATION	38	7.06	TRIREDRAFT_43671 TRIREDRAFT_53862 TRIREDRAFT_119975 TRIREDRAFT_103065 TRIREDRAFT_44251 TRIREDRAFT_55644 TRIREDRAFT_55561 TRIREDRAFT_104219 TRIREDRAFT_38274 TRIREDRAFT_58509 TRIREDRAFT_106171 TRIREDRAFT_107071 TRIREDRAFT_108010 TRIREDRAFT_122220 TRIREDRAFT_64125 TRIREDRAFT_109101 TRIREDRAFT_64925 TRIREDRAFT_122824 TRIREDRAFT_65324 TRIREDRAFT_109487 TRIREDRAFT_123056 TRIREDRAFT_124299 TRIREDRAFT_80…	498	5.46	1.29304029304029	0.0603407130044773
43.01 fungal/microorganismic cell type differentiation	38	7.06	TRIREDRAFT_43671 TRIREDRAFT_53862 TRIREDRAFT_119975 TRIREDRAFT_103065 TRIREDRAFT_44251 TRIREDRAFT_55644 TRIREDRAFT_55561 TRIREDRAFT_104219 TRIREDRAFT_38274 TRIREDRAFT_58509 TRIREDRAFT_106171 TRIREDRAFT_107071 TRIREDRAFT_108010 TRIREDRAFT_122220 TRIREDRAFT_64125 TRIREDRAFT_109101 TRIREDRAFT_64925 TRIREDRAFT_122824 TRIREDRAFT_65324 TRIREDRAFT_109487 TRIREDRAFT_123056 TRIREDRAFT_124299 TRIREDRAFT_80…	498	5.46	1.29304029304029	0.0603407130044773
43.01.03 fungal and other eukaryotic cell type differentiation	38	7.06	TRIREDRAFT_43671 TRIREDRAFT_53862 TRIREDRAFT_119975 TRIREDRAFT_103065 TRIREDRAFT_44251 TRIREDRAFT_55644 TRIREDRAFT_55561 TRIREDRAFT_104219 TRIREDRAFT_38274 TRIREDRAFT_58509 TRIREDRAFT_106171 TRIREDRAFT_107071 TRIREDRAFT_108010 TRIREDRAFT_122220 TRIREDRAFT_64125 TRIREDRAFT_109101 TRIREDRAFT_64925 TRIREDRAFT_122824 TRIREDRAFT_65324 TRIREDRAFT_109487 TRIREDRAFT_123056 TRIREDRAFT_124299 TRIREDRAFT_80…	498	5.46	1.29304029304029	0.0603407130044773
43.01.03.05 budding, cell polarity and filament formation	11	2.04	TRIREDRAFT_43671 TRIREDRAFT_44251 TRIREDRAFT_64125 TRIREDRAFT_64925 TRIREDRAFT_65324 TRIREDRAFT_80340 TRIREDRAFT_110910 TRIREDRAFT_41660 TRIREDRAFT_123968 TRIREDRAFT_41699 TRIREDRAFT_112669	258	2.83	0.720848056537102	1
43.01.03.09 development of asco- basidio- or zygospore	5	0.92	TRIREDRAFT_119975 TRIREDRAFT_55644 TRIREDRAFT_58509 TRIREDRAFT_109487 TRIREDRAFT_123084	169	1.85	0.497297297297297	1
99 UNCLASSIFIED PROTEINS	271	50.3	TRIREDRAFT_54790 TRIREDRAFT_102776 TRIREDRAFT_102908 TRIREDRAFT_73904 TRIREDRAFT_102960 TRIREDRAFT_102497 TRIREDRAFT_102999 TRIREDRAFT_119963 TRIREDRAFT_102851 TRIREDRAFT_2185 TRIREDRAFT_119825 TRIREDRAFT_103039 TRIREDRAFT_44640 TRIREDRAFT_119576 TRIREDRAFT_102779 TRIREDRAFT_102909 TRIREDRAFT_103205 TRIREDRAFT_102998 TRIREDRAFT_103062 TRIREDRAFT_53153 TRIREDRAFT_73708 TRIREDRAFT_103059 TRIREDRAFT…	3705	40.6	1.23891625615764	1.65267549550074e-06

## Sheet: up ypr2 DD
Functional category analysis of genes upregulated in ∆ypr2 in darkness (DD)
FUNCTIONAL CATEGORY	abs SET	rel SET	genes SET	abs GENOME	rel GENOME	rel SET/rel GENOME	P-VALUE
01 METABOLISM	329	38.2	TRIREDRAFT_32364 TRIREDRAFT_119859 TRIREDRAFT_102735 TRIREDRAFT_53079 TRIREDRAFT_103147 TRIREDRAFT_2076 TRIREDRAFT_53428 TRIREDRAFT_74194 TRIREDRAFT_54865 TRIREDRAFT_44175 TRIREDRAFT_54972 TRIREDRAFT_119823 TRIREDRAFT_53872 TRIREDRAFT_54239 TRIREDRAFT_54260 TRIREDRAFT_102382 TRIREDRAFT_1925 TRIREDRAFT_43873 TRIREDRAFT_2068 TRIREDRAFT_103108 TRIREDRAFT_103034 TRIREDRAFT_119710 TRIREDRAFT_74156 TRI…	2966	32.5	1.17538461538462	0.000129102156280684
01.01 amino acid metabolism	60	6.96	TRIREDRAFT_54865 TRIREDRAFT_53872 TRIREDRAFT_54260 TRIREDRAFT_102382 TRIREDRAFT_55179 TRIREDRAFT_104380 TRIREDRAFT_56845 TRIREDRAFT_56370 TRIREDRAFT_21758 TRIREDRAFT_57322 TRIREDRAFT_57555 TRIREDRAFT_76601 TRIREDRAFT_120943 TRIREDRAFT_59338 TRIREDRAFT_59377 TRIREDRAFT_59267 TRIREDRAFT_105851 TRIREDRAFT_121298 TRIREDRAFT_60458 TRIREDRAFT_121405 TRIREDRAFT_106695 TRIREDRAFT_22110 TRIREDRAFT_59843 T…	452	4.95	1.40606060606061	0.00392733152036403
01.01.03 assimilation of ammonia, metabolism of the glutamate group	15	1.74	TRIREDRAFT_55179 TRIREDRAFT_104380 TRIREDRAFT_56845 TRIREDRAFT_76601 TRIREDRAFT_120943 TRIREDRAFT_121405 TRIREDRAFT_106695 TRIREDRAFT_22110 TRIREDRAFT_107172 TRIREDRAFT_62367 TRIREDRAFT_122350 TRIREDRAFT_122820 TRIREDRAFT_27181 TRIREDRAFT_69228 TRIREDRAFT_82601	90	0.98	1.77551020408163	0.0207151359243324
01.01.03.01 metabolism of glutamine	1	0.11	TRIREDRAFT_122820	14	0.15	0.733333333333333	1
01.01.03.01.02 degradation of glutamine	1	0.11	TRIREDRAFT_122820	9	0.09	1.22222222222222	0.590747743432584
01.01.03.02 metabolism of glutamate	6	0.69	TRIREDRAFT_120943 TRIREDRAFT_107172 TRIREDRAFT_122350 TRIREDRAFT_122820 TRIREDRAFT_69228 TRIREDRAFT_82601	45	0.49	1.40816326530612	0.248387129417756
01.01.03.02.01 biosynthesis of glutamate	4	0.46	TRIREDRAFT_107172 TRIREDRAFT_122820 TRIREDRAFT_69228 TRIREDRAFT_82601	29	0.31	1.48387096774194	0.291330832225931
01.01.03.02.02 degradation of glutamate	2	0.23	TRIREDRAFT_120943 TRIREDRAFT_122350	12	0.13	1.76923076923077	0.315444438533621
01.01.03.03 metabolism of proline	2	0.23	TRIREDRAFT_55179 TRIREDRAFT_82601	12	0.13	1.76923076923077	0.315444438533621
01.01.03.03.01 biosynthesis of proline	2	0.23	TRIREDRAFT_55179 TRIREDRAFT_82601	8	0.08	2.875	0.170513123052066
01.01.03.03.02 degradation of proline	2	0.23	TRIREDRAFT_55179 TRIREDRAFT_82601	7	0.07	3.28571428571429	0.136071938120474
01.01.03.05 metabolism of arginine	5	0.58	TRIREDRAFT_55179 TRIREDRAFT_104380 TRIREDRAFT_121405 TRIREDRAFT_27181 TRIREDRAFT_69228	33	0.36	1.61111111111111	0.196503204344984
01.01.03.05.01 biosynthesis of arginine	3	0.34	TRIREDRAFT_55179 TRIREDRAFT_121405 TRIREDRAFT_69228	24	0.26	1.30769230769231	0.398682855061371
01.01.03.05.02 degradation of arginine	1	0.11	TRIREDRAFT_55179	8	0.08	1.375	0.548015971312217
01.01.05 metabolism of urea cycle, creatine and polyamines	3	0.34	TRIREDRAFT_55179 TRIREDRAFT_81102 TRIREDRAFT_70988	37	0.40	0.85	1
01.01.05.01 metabolism of polyamines	3	0.34	TRIREDRAFT_55179 TRIREDRAFT_81102 TRIREDRAFT_70988	13	0.14	2.42857142857143	0.117592241972542
01.01.05.01.01 biosynthesis of polyamines	1	0.11	TRIREDRAFT_55179	5	0.05	2.2	0.391179539294213
01.01.06 metabolism of the aspartate family	10	1.16	TRIREDRAFT_56370 TRIREDRAFT_21758 TRIREDRAFT_57322 TRIREDRAFT_122820 TRIREDRAFT_80425 TRIREDRAFT_123223 TRIREDRAFT_27181 TRIREDRAFT_23184 TRIREDRAFT_69290 TRIREDRAFT_69605	99	1.08	1.07407407407407	0.461229205302826
01.01.06.01 metabolism of aspartate	1	0.11	TRIREDRAFT_69290	16	0.17	0.647058823529412	1
01.01.06.01.01 biosynthesis of aspartate	1	0.11	TRIREDRAFT_69290	6	0.06	1.83333333333333	0.448720089971237
01.01.06.02 metabolism of asparagine	1	0.11	TRIREDRAFT_69290	6	0.06	1.83333333333333	0.448720089971237
01.01.06.02.02 degradation of asparagine	1	0.11	TRIREDRAFT_69290	2	0.02	5.5	0.180006117429365
01.01.06.04 metabolism of threonine	2	0.23	TRIREDRAFT_21758 TRIREDRAFT_123223	14	0.15	1.53333333333333	0.386710580254848
01.01.06.04.02 degradation of threonine	2	0.23	TRIREDRAFT_21758 TRIREDRAFT_123223	7	0.07	3.28571428571429	0.136071938120474
01.01.06.05 metabolism of methionine	2	0.23	TRIREDRAFT_80425 TRIREDRAFT_69605	39	0.42	0.547619047619048	1
01.01.06.05.01 biosynthesis of methionine	2	0.23	TRIREDRAFT_80425 TRIREDRAFT_69605	25	0.27	0.851851851851852	1
01.01.06.05.01.01 biosynthesis of homocysteine	1	0.11	TRIREDRAFT_69605	7	0.07	1.57142857142857	0.500828115279696
01.01.06.06 metabolism of lysine	4	0.46	TRIREDRAFT_56370 TRIREDRAFT_57322 TRIREDRAFT_27181 TRIREDRAFT_23184	33	0.36	1.27777777777778	0.380164324102313
01.01.06.06.01 biosynthesis of lysine	2	0.23	TRIREDRAFT_56370 TRIREDRAFT_23184	21	0.23	1	0.60316427641654
01.01.06.06.01.03 aminoadipic acid pathway	2	0.23	TRIREDRAFT_56370 TRIREDRAFT_23184	8	0.08	2.875	0.170513123052066
01.01.09 metabolism of the cysteine - aromatic group	26	3.01	TRIREDRAFT_54260 TRIREDRAFT_57322 TRIREDRAFT_57555 TRIREDRAFT_76601 TRIREDRAFT_59377 TRIREDRAFT_105851 TRIREDRAFT_121298 TRIREDRAFT_106695 TRIREDRAFT_107172 TRIREDRAFT_61212 TRIREDRAFT_62091 TRIREDRAFT_121856 TRIREDRAFT_62367 TRIREDRAFT_122110 TRIREDRAFT_64330 TRIREDRAFT_122820 TRIREDRAFT_109687 TRIREDRAFT_65883 TRIREDRAFT_4941 TRIREDRAFT_80659 TRIREDRAFT_123223 TRIREDRAFT_50793 TRIREDRAFT_27181 …	169	1.85	1.62702702702703	0.00854285967144391
01.01.09.01 metabolism of glycine	4	0.46	TRIREDRAFT_105851 TRIREDRAFT_121856 TRIREDRAFT_80659 TRIREDRAFT_123223	29	0.31	1.48387096774194	0.291330832225931
01.01.09.01.01 biosynthesis of glycine	4	0.46	TRIREDRAFT_105851 TRIREDRAFT_121856 TRIREDRAFT_80659 TRIREDRAFT_123223	23	0.25	1.84	0.166677990722262
01.01.09.01.02 degradation of glycine	1	0.11	TRIREDRAFT_123223	10	0.10	1.1	0.629443789216084
01.01.09.02 metabolism of serine	5	0.58	TRIREDRAFT_76601 TRIREDRAFT_121298 TRIREDRAFT_106695 TRIREDRAFT_62367 TRIREDRAFT_65883	39	0.42	1.38095238095238	0.306229816002998
01.01.09.02.01 biosynthesis of serine	2	0.23	TRIREDRAFT_121298 TRIREDRAFT_65883	16	0.17	1.35294117647059	0.454528925266092
01.01.09.02.02 degradation of serine	3	0.34	TRIREDRAFT_76601 TRIREDRAFT_106695 TRIREDRAFT_62367	8	0.08	4.25	0.0327483833257011
01.01.09.03 metabolism of cysteine	4	0.46	TRIREDRAFT_76601 TRIREDRAFT_106695 TRIREDRAFT_62367 TRIREDRAFT_69605	25	0.27	1.7037037037037	0.206130686745206
01.01.09.03.01 biosynthesis of cysteine	1	0.11	TRIREDRAFT_69605	13	0.14	0.785714285714286	1
01.01.09.03.02 degradation of cysteine	3	0.34	TRIREDRAFT_76601 TRIREDRAFT_106695 TRIREDRAFT_62367	8	0.08	4.25	0.0327483833257011
01.01.09.04 metabolism of phenylalanine	9	1.04	TRIREDRAFT_57322 TRIREDRAFT_57555 TRIREDRAFT_59377 TRIREDRAFT_61212 TRIREDRAFT_62091 TRIREDRAFT_121856 TRIREDRAFT_122110 TRIREDRAFT_109687 TRIREDRAFT_4941	46	0.50	2.08	0.02605746566244
01.01.09.04.01 biosynthesis of phenylalanine	7	0.81	TRIREDRAFT_57555 TRIREDRAFT_59377 TRIREDRAFT_61212 TRIREDRAFT_121856 TRIREDRAFT_122110 TRIREDRAFT_109687 TRIREDRAFT_4941	25	0.27	3	0.00689240983315808
01.01.09.04.02 degradation of phenylalanine	6	0.69	TRIREDRAFT_57555 TRIREDRAFT_59377 TRIREDRAFT_61212 TRIREDRAFT_121856 TRIREDRAFT_122110 TRIREDRAFT_4941	26	0.28	2.46428571428571	0.0310513842690069
01.01.09.05 metabolism of tyrosine	5	0.58	TRIREDRAFT_57322 TRIREDRAFT_62091 TRIREDRAFT_121856 TRIREDRAFT_109687 TRIREDRAFT_50793	32	0.35	1.65714285714286	0.179688338659211
01.01.09.05.01 biosynthesis of tyrosine	1	0.11	TRIREDRAFT_109687	7	0.07	1.57142857142857	0.500828115279696
01.01.09.05.02 degradation of tyrosine	2	0.23	TRIREDRAFT_121856 TRIREDRAFT_50793	12	0.13	1.76923076923077	0.315444438533621
01.01.09.06 metabolism of tryptophan	7	0.81	TRIREDRAFT_54260 TRIREDRAFT_57322 TRIREDRAFT_62091 TRIREDRAFT_64330 TRIREDRAFT_122820 TRIREDRAFT_109687 TRIREDRAFT_123550	38	0.41	1.97560975609756	0.0622006232267331
01.01.09.06.01 biosynthesis of tryptophan	1	0.11	TRIREDRAFT_109687	13	0.14	0.785714285714286	1
01.01.09.06.02 degradation of tryptophan	4	0.46	TRIREDRAFT_54260 TRIREDRAFT_64330 TRIREDRAFT_122820 TRIREDRAFT_123550	12	0.13	3.53846153846154	0.0211068827029867
01.01.09.07 metabolism of histidine	1	0.11	TRIREDRAFT_27181	16	0.17	0.647058823529412	1
01.01.11 metabolism of the pyruvate family (alanine, isoleucine, leucine, valine) and D-alanine	8	0.92	TRIREDRAFT_53872 TRIREDRAFT_56370 TRIREDRAFT_59338 TRIREDRAFT_107172 TRIREDRAFT_62153 TRIREDRAFT_23184 TRIREDRAFT_123820 TRIREDRAFT_112247	53	0.58	1.58620689655172	0.122851993986671
01.01.11.01 metabolism of alanine	2	0.23	TRIREDRAFT_59338 TRIREDRAFT_107172	5	0.05	4.6	0.0734859534350116
01.01.11.01.01 biosynthesis of alanine	1	0.11	TRIREDRAFT_59338	1	0.01	11	0.0944596818431157
01.01.11.01.02 degradation of alanine	1	0.11	TRIREDRAFT_59338	1	0.01	11	0.0944596818431157
01.01.11.02 metabolism of isoleucine	3	0.34	TRIREDRAFT_53872 TRIREDRAFT_23184 TRIREDRAFT_123820	21	0.23	1.47826086956522	0.318413655029754
01.01.11.02.01 biosynthesis of isoleucine	3	0.34	TRIREDRAFT_53872 TRIREDRAFT_23184 TRIREDRAFT_123820	14	0.15	2.26666666666667	0.139659474738543
01.01.11.02.02 degradation of isoleucine	1	0.11	TRIREDRAFT_123820	8	0.08	1.375	0.548015971312217
01.01.11.03 metabolism of valine	3	0.34	TRIREDRAFT_53872 TRIREDRAFT_23184 TRIREDRAFT_123820	19	0.20	1.7	0.264840648824371
01.01.11.03.01 biosynthesis of valine	3	0.34	TRIREDRAFT_53872 TRIREDRAFT_23184 TRIREDRAFT_123820	12	0.13	2.61538461538462	0.0969766382794352
01.01.11.03.02 degradation of valine	1	0.11	TRIREDRAFT_123820	9	0.09	1.22222222222222	0.590747743432584
01.01.11.04 metabolism of leucine	5	0.58	TRIREDRAFT_53872 TRIREDRAFT_56370 TRIREDRAFT_23184 TRIREDRAFT_123820 TRIREDRAFT_112247	29	0.31	1.87096774193548	0.13287944035589
01.01.11.04.01 biosynthesis of leucine	5	0.58	TRIREDRAFT_53872 TRIREDRAFT_56370 TRIREDRAFT_23184 TRIREDRAFT_123820 TRIREDRAFT_112247	20	0.21	2.76190476190476	0.034728481330624
01.01.11.04.02 degradation of leucine	1	0.11	TRIREDRAFT_123820	14	0.15	0.733333333333333	1
01.01.11.06 metabolism of the D-alanine amino acid group	1	0.11	TRIREDRAFT_59338	5	0.05	2.2	0.391179539294213
01.01.13 regulation of amino acid metabolism	4	0.46	TRIREDRAFT_104380 TRIREDRAFT_57322 TRIREDRAFT_60931 TRIREDRAFT_5337	41	0.44	1.04545454545455	0.550425991594291
01.02 nitrogen, sulfur and selenium metabolism	44	5.11	TRIREDRAFT_54886 TRIREDRAFT_120228 TRIREDRAFT_104380 TRIREDRAFT_56314 TRIREDRAFT_56845 TRIREDRAFT_76366 TRIREDRAFT_76601 TRIREDRAFT_120943 TRIREDRAFT_59351 TRIREDRAFT_59377 TRIREDRAFT_121474 TRIREDRAFT_121405 TRIREDRAFT_106695 TRIREDRAFT_22110 TRIREDRAFT_60490 TRIREDRAFT_60810 TRIREDRAFT_107172 TRIREDRAFT_61212 TRIREDRAFT_60849 TRIREDRAFT_3719 TRIREDRAFT_60931 TRIREDRAFT_122089 TRIREDRAFT_62367 T…	227	2.49	2.05220883534137	2.60957230259267e-06
01.02.02 nitrogen metabolism	6	0.69	TRIREDRAFT_76366 TRIREDRAFT_59351 TRIREDRAFT_121474 TRIREDRAFT_79271 TRIREDRAFT_122820 TRIREDRAFT_123820	46	0.50	1.38	0.264811302826584
01.02.02.06 assimilation of ammonia	1	0.11	TRIREDRAFT_121474	4	0.04	2.75	0.327640822122372
01.02.02.09 catabolism of nitrogenous compounds	2	0.23	TRIREDRAFT_76366 TRIREDRAFT_79271	22	0.24	0.958333333333333	1
01.02.07 regulation of nitrogen, sulfur and selenium metabolism	11	1.27	TRIREDRAFT_54886 TRIREDRAFT_120228 TRIREDRAFT_104380 TRIREDRAFT_121474 TRIREDRAFT_121405 TRIREDRAFT_3719 TRIREDRAFT_60931 TRIREDRAFT_122089 TRIREDRAFT_4231 TRIREDRAFT_110689 TRIREDRAFT_111446	58	0.63	2.01587301587302	0.0183788889051767
01.02.07.01 regulation of nitrogen metabolism	5	0.58	TRIREDRAFT_54886 TRIREDRAFT_121474 TRIREDRAFT_3719 TRIREDRAFT_122089 TRIREDRAFT_4231	23	0.25	2.32	0.0596611164609835
01.03 nucleotide/nucleoside/nucleobase metabolism	10	1.16	TRIREDRAFT_55837 TRIREDRAFT_2358 TRIREDRAFT_104106 TRIREDRAFT_59053 TRIREDRAFT_59843 TRIREDRAFT_60810 TRIREDRAFT_60931 TRIREDRAFT_49048 TRIREDRAFT_79271 TRIREDRAFT_81260	376	4.12	0.281553398058252	1
01.03.01 purin nucleotide/nucleoside/nucleobase metabolism	7	0.81	TRIREDRAFT_55837 TRIREDRAFT_2358 TRIREDRAFT_59053 TRIREDRAFT_59843 TRIREDRAFT_49048 TRIREDRAFT_79271 TRIREDRAFT_81260	142	1.55	0.52258064516129	1
01.03.04 pyrimidine nucleotide/nucleoside/nucleobase metabolism	3	0.34	TRIREDRAFT_55837 TRIREDRAFT_2358 TRIREDRAFT_81260	69	0.75	0.453333333333333	1
01.03.13 regulation of nucleotide/nucleoside/nucleobase metabolism	1	0.11	TRIREDRAFT_60931	17	0.18	0.611111111111111	1
01.03.16 polynucleotide degradation	1	0.11	TRIREDRAFT_60810	112	1.22	0.0901639344262295	1
01.03.16.03 DNA degradation	1	0.11	TRIREDRAFT_60810	14	0.15	0.733333333333333	1
01.04 phosphate metabolism	18	2.09	TRIREDRAFT_2358 TRIREDRAFT_45652 TRIREDRAFT_2687 TRIREDRAFT_73134 TRIREDRAFT_29346 TRIREDRAFT_59843 TRIREDRAFT_61055 TRIREDRAFT_62091 TRIREDRAFT_62693 TRIREDRAFT_62611 TRIREDRAFT_78984 TRIREDRAFT_109687 TRIREDRAFT_80142 TRIREDRAFT_81260 TRIREDRAFT_68973 TRIREDRAFT_81843 TRIREDRAFT_124115 TRIREDRAFT_82327	546	5.99	0.348914858096828	1
01.05 C-compound and carbohydrate metabolism	162	18.8	TRIREDRAFT_32364 TRIREDRAFT_119859 TRIREDRAFT_102735 TRIREDRAFT_53079 TRIREDRAFT_2076 TRIREDRAFT_74194 TRIREDRAFT_44175 TRIREDRAFT_119823 TRIREDRAFT_54239 TRIREDRAFT_102382 TRIREDRAFT_43873 TRIREDRAFT_53331 TRIREDRAFT_54219 TRIREDRAFT_71399 TRIREDRAFT_102561 TRIREDRAFT_39637 TRIREDRAFT_55871 TRIREDRAFT_44965 TRIREDRAFT_55837 TRIREDRAFT_103451 TRIREDRAFT_120357 TRIREDRAFT_56418 TRIREDRAFT_56700 TR…	1145	12.5	1.504	2.18568686273306e-08
01.05.02 sugar, glucoside, polyol and carboxylate metabolism	31	3.60	TRIREDRAFT_74194 TRIREDRAFT_55837 TRIREDRAFT_103451 TRIREDRAFT_56418 TRIREDRAFT_75383 TRIREDRAFT_45717 TRIREDRAFT_72632 TRIREDRAFT_58701 TRIREDRAFT_76620 TRIREDRAFT_120911 TRIREDRAFT_3055 TRIREDRAFT_3094 TRIREDRAFT_76784 TRIREDRAFT_73134 TRIREDRAFT_3292 TRIREDRAFT_73248 TRIREDRAFT_60445 TRIREDRAFT_77202 TRIREDRAFT_121989 TRIREDRAFT_62153 TRIREDRAFT_49753 TRIREDRAFT_49898 TRIREDRAFT_122778 TRIREDR…	243	2.66	1.35338345864662	0.0511174387136747
01.05.02.04 sugar, glucoside, polyol and carboxylate anabolism	8	0.92	TRIREDRAFT_74194 TRIREDRAFT_75383 TRIREDRAFT_58701 TRIREDRAFT_73134 TRIREDRAFT_3292 TRIREDRAFT_49898 TRIREDRAFT_123226 TRIREDRAFT_23184	73	0.80	1.15	0.38468685901074
01.05.02.07 sugar, glucoside, polyol and carboxylate catabolism	21	2.43	TRIREDRAFT_74194 TRIREDRAFT_103451 TRIREDRAFT_56418 TRIREDRAFT_75383 TRIREDRAFT_58701 TRIREDRAFT_76620 TRIREDRAFT_120911 TRIREDRAFT_3055 TRIREDRAFT_73134 TRIREDRAFT_3292 TRIREDRAFT_73248 TRIREDRAFT_60445 TRIREDRAFT_77202 TRIREDRAFT_121989 TRIREDRAFT_62153 TRIREDRAFT_122778 TRIREDRAFT_123226 TRIREDRAFT_23184 TRIREDRAFT_68566 TRIREDRAFT_23382 TRIREDRAFT_70520	169	1.85	1.31351351351351	0.116546562606522
01.05.03 polysaccharide metabolism	19	2.20	TRIREDRAFT_119859 TRIREDRAFT_102735 TRIREDRAFT_43873 TRIREDRAFT_54219 TRIREDRAFT_71399 TRIREDRAFT_56418 TRIREDRAFT_45717 TRIREDRAFT_72632 TRIREDRAFT_58450 TRIREDRAFT_73134 TRIREDRAFT_60085 TRIREDRAFT_73248 TRIREDRAFT_78713 TRIREDRAFT_39942 TRIREDRAFT_108671 TRIREDRAFT_80833 TRIREDRAFT_123726 TRIREDRAFT_69245 TRIREDRAFT_70341	191	2.09	1.05263157894737	0.441731498775713
01.05.03.03 chitin metabolism	3	0.34	TRIREDRAFT_119859 TRIREDRAFT_43873 TRIREDRAFT_80833	26	0.28	1.21428571428571	0.450786403287495
01.05.03.03.04 chitin anabolism	2	0.23	TRIREDRAFT_119859 TRIREDRAFT_43873	19	0.20	1.15	0.547594967757937
01.05.03.03.07 chitin catabolism	1	0.11	TRIREDRAFT_80833	7	0.07	1.57142857142857	0.500828115279696
01.05.05 C-1 compound metabolism	2	0.23	TRIREDRAFT_121298 TRIREDRAFT_107268	21	0.23	1	0.60316427641654
01.05.05.07 C-1 compound catabolism	2	0.23	TRIREDRAFT_121298 TRIREDRAFT_107268	14	0.15	1.53333333333333	0.386710580254848
01.05.06 C-2 compound and organic acid metabolism	10	1.16	TRIREDRAFT_21758 TRIREDRAFT_120696 TRIREDRAFT_59267 TRIREDRAFT_59887 TRIREDRAFT_121534 TRIREDRAFT_121989 TRIREDRAFT_107852 TRIREDRAFT_123274 TRIREDRAFT_80920 TRIREDRAFT_68590	31	0.34	3.41176470588235	0.000376008669603792
01.05.06.07 C-2 compound and organic acid catabolism	9	1.04	TRIREDRAFT_21758 TRIREDRAFT_120696 TRIREDRAFT_59267 TRIREDRAFT_121534 TRIREDRAFT_121989 TRIREDRAFT_107852 TRIREDRAFT_123274 TRIREDRAFT_80920 TRIREDRAFT_68590	27	0.29	3.58620689655172	0.000561634680764295
01.05.08 C-4 compound metabolism	2	0.23	TRIREDRAFT_59843 TRIREDRAFT_4682	4	0.04	5.75	0.0469954447607743
01.05.08.07 C-4 compound catabolism	1	0.11	TRIREDRAFT_4682	1	0.01	11	0.0944596818431157
01.05.09 aminosaccharide metabolism	2	0.23	TRIREDRAFT_49898 TRIREDRAFT_80833	53	0.58	0.396551724137931	1
01.05.09.04 aminosaccharide anabolism	1	0.11	TRIREDRAFT_80833	29	0.31	0.354838709677419	1
01.05.09.07 aminosaccharide catabolism	2	0.23	TRIREDRAFT_49898 TRIREDRAFT_80833	21	0.23	1	0.60316427641654
01.05.10 aliphatic hydrocarbon metabolism	3	0.34	TRIREDRAFT_60490 TRIREDRAFT_63397 TRIREDRAFT_123468	5	0.05	6.8	0.00725968174941867
01.05.10.07 aliphatic hydrocarbon catabolism	3	0.34	TRIREDRAFT_60490 TRIREDRAFT_63397 TRIREDRAFT_123468	5	0.05	6.8	0.00725968174941867
01.05.11 aromate metabolism	8	0.92	TRIREDRAFT_54239 TRIREDRAFT_57524 TRIREDRAFT_76230 TRIREDRAFT_78357 TRIREDRAFT_62576 TRIREDRAFT_109687 TRIREDRAFT_66937 TRIREDRAFT_81102	56	0.61	1.50819672131148	0.154587681773444
01.05.11.04 aromate anabolism	1	0.11	TRIREDRAFT_109687	9	0.09	1.22222222222222	0.590747743432584
01.05.11.07 aromate catabolism	7	0.81	TRIREDRAFT_54239 TRIREDRAFT_57524 TRIREDRAFT_76230 TRIREDRAFT_78357 TRIREDRAFT_62576 TRIREDRAFT_66937 TRIREDRAFT_81102	41	0.44	1.84090909090909	0.0869818262475867
01.05.11.07.01 aerobic aromate catabolism	7	0.81	TRIREDRAFT_54239 TRIREDRAFT_57524 TRIREDRAFT_76230 TRIREDRAFT_78357 TRIREDRAFT_62576 TRIREDRAFT_66937 TRIREDRAFT_81102	39	0.42	1.92857142857143	0.0699166953289845
01.05.11.07.01.03 meta-cleavage	2	0.23	TRIREDRAFT_57524 TRIREDRAFT_62576	3	0.03	7.66666666666667	0.0250593967241492
01.05.11.07.02 anaerobic aromate catabolism	1	0.11	TRIREDRAFT_66937	6	0.06	1.83333333333333	0.448720089971237
01.05.13 transfer of activated C-1 groups	3	0.34	TRIREDRAFT_58521 TRIREDRAFT_59351 TRIREDRAFT_122820	80	0.87	0.390804597701149	1
01.05.13.01 S-adenosyl-methionine - homocysteine cycle	2	0.23	TRIREDRAFT_59351 TRIREDRAFT_122820	33	0.36	0.638888888888889	1
01.05.25 regulation of C-compound and carbohydrate metabolism	11	1.27	TRIREDRAFT_58479 TRIREDRAFT_73134 TRIREDRAFT_47479 TRIREDRAFT_106654 TRIREDRAFT_60810 TRIREDRAFT_121743 TRIREDRAFT_62872 TRIREDRAFT_78984 TRIREDRAFT_111053 TRIREDRAFT_69695 TRIREDRAFT_112643	159	1.74	0.729885057471264	1
01.06 lipid, fatty acid and isoprenoid metabolism	68	7.89	TRIREDRAFT_53079 TRIREDRAFT_103147 TRIREDRAFT_74194 TRIREDRAFT_119823 TRIREDRAFT_1925 TRIREDRAFT_55871 TRIREDRAFT_44987 TRIREDRAFT_56845 TRIREDRAFT_57045 TRIREDRAFT_104557 TRIREDRAFT_76034 TRIREDRAFT_58689 TRIREDRAFT_105260 TRIREDRAFT_76620 TRIREDRAFT_3094 TRIREDRAFT_58672 TRIREDRAFT_76230 TRIREDRAFT_59771 TRIREDRAFT_59382 TRIREDRAFT_121230 TRIREDRAFT_59887 TRIREDRAFT_29346 TRIREDRAFT_77093 TRIRE…	652	7.15	1.1034965034965	0.204126863620926
01.06.02 membrane lipid metabolism	10	1.16	TRIREDRAFT_76620 TRIREDRAFT_3094 TRIREDRAFT_77093 TRIREDRAFT_121498 TRIREDRAFT_106516 TRIREDRAFT_121870 TRIREDRAFT_78542 TRIREDRAFT_80654 TRIREDRAFT_69736 TRIREDRAFT_70527	124	1.36	0.852941176470588	1
01.06.02.01 phospholipid metabolism	5	0.58	TRIREDRAFT_76620 TRIREDRAFT_77093 TRIREDRAFT_121498 TRIREDRAFT_78542 TRIREDRAFT_70527	99	1.08	0.537037037037037	1
01.06.02.02 glycolipid metabolism	3	0.34	TRIREDRAFT_106516 TRIREDRAFT_121870 TRIREDRAFT_80654	34	0.37	0.918918918918919	1
01.06.02.03 sphingolipid metabolism	2	0.23	TRIREDRAFT_3094 TRIREDRAFT_69736	7	0.07	3.28571428571429	0.136071938120474
01.06.05 fatty acid metabolism	11	1.27	TRIREDRAFT_53079 TRIREDRAFT_74194 TRIREDRAFT_44987 TRIREDRAFT_59887 TRIREDRAFT_106649 TRIREDRAFT_106516 TRIREDRAFT_78462 TRIREDRAFT_62651 TRIREDRAFT_4682 TRIREDRAFT_111570 TRIREDRAFT_70520	113	1.23	1.03252032520325	0.505225208018975
01.06.06 isoprenoid metabolism	11	1.27	TRIREDRAFT_55871 TRIREDRAFT_44987 TRIREDRAFT_104557 TRIREDRAFT_76034 TRIREDRAFT_58689 TRIREDRAFT_58672 TRIREDRAFT_59771 TRIREDRAFT_121230 TRIREDRAFT_40808 TRIREDRAFT_123431 TRIREDRAFT_5789	135	1.48	0.858108108108108	1
01.06.06.05 sesquiterpenes metabolism	1	0.11	TRIREDRAFT_5789	9	0.09	1.22222222222222	0.590747743432584
01.06.06.09 triterpenes metabolism	1	0.11	TRIREDRAFT_121230	1	0.01	11	0.0944596818431157
01.06.06.11 tetracyclic and pentacyclic triterpenes (cholesterin, steroids and hopanoids) metabolism	7	0.81	TRIREDRAFT_55871 TRIREDRAFT_44987 TRIREDRAFT_104557 TRIREDRAFT_58689 TRIREDRAFT_58672 TRIREDRAFT_121230 TRIREDRAFT_40808	104	1.14	0.710526315789474	1
01.06.10 regulation of lipid, fatty acid and isoprenoid metabolism	2	0.23	TRIREDRAFT_29346 TRIREDRAFT_62651	29	0.31	0.741935483870968	1
01.07 metabolism of vitamins, cofactors, and prosthetic groups	36	4.18	TRIREDRAFT_119823 TRIREDRAFT_54239 TRIREDRAFT_54260 TRIREDRAFT_55871 TRIREDRAFT_56700 TRIREDRAFT_75271 TRIREDRAFT_104557 TRIREDRAFT_57524 TRIREDRAFT_58675 TRIREDRAFT_58672 TRIREDRAFT_59338 TRIREDRAFT_59771 TRIREDRAFT_76784 TRIREDRAFT_59267 TRIREDRAFT_121298 TRIREDRAFT_59843 TRIREDRAFT_121534 TRIREDRAFT_107554 TRIREDRAFT_121856 TRIREDRAFT_49112 TRIREDRAFT_64330 TRIREDRAFT_22654 TRIREDRAFT_49753 TR…	281	3.08	1.35714285714286	0.0358400879948734
01.07.01 biosynthesis of vitamins, cofactors, and prosthetic groups	22	2.55	TRIREDRAFT_119823 TRIREDRAFT_54260 TRIREDRAFT_56700 TRIREDRAFT_75271 TRIREDRAFT_58675 TRIREDRAFT_59338 TRIREDRAFT_59771 TRIREDRAFT_59267 TRIREDRAFT_121534 TRIREDRAFT_49112 TRIREDRAFT_64330 TRIREDRAFT_22654 TRIREDRAFT_122820 TRIREDRAFT_65198 TRIREDRAFT_80335 TRIREDRAFT_110271 TRIREDRAFT_123382 TRIREDRAFT_68608 TRIREDRAFT_81843 TRIREDRAFT_69228 TRIREDRAFT_111716 TRIREDRAFT_69811	160	1.75	1.45714285714286	0.046199818761027
01.07.03 catabolism of vitamins, cofactors, and prosthetic groups	1	0.11	TRIREDRAFT_58675	11	0.12	0.916666666666667	1
01.07.04 utilization of vitamins, cofactors, and prosthetic groups	1	0.11	TRIREDRAFT_54239	13	0.14	0.785714285714286	1
01.07.07 regulation of the metabolism of vitamins, cofactors, and prosthetic groups	2	0.23	TRIREDRAFT_59267 TRIREDRAFT_121534	7	0.07	3.28571428571429	0.136071938120474
01.20 secondary metabolism	142	16.4	TRIREDRAFT_53079 TRIREDRAFT_103147 TRIREDRAFT_53428 TRIREDRAFT_54972 TRIREDRAFT_54239 TRIREDRAFT_102382 TRIREDRAFT_2068 TRIREDRAFT_103108 TRIREDRAFT_103034 TRIREDRAFT_119710 TRIREDRAFT_53542 TRIREDRAFT_102561 TRIREDRAFT_54886 TRIREDRAFT_102953 TRIREDRAFT_55630 TRIREDRAFT_55723 TRIREDRAFT_2399 TRIREDRAFT_56095 TRIREDRAFT_56314 TRIREDRAFT_56700 TRIREDRAFT_57015 TRIREDRAFT_104077 TRIREDRAFT_56845 TR…	910	9.98	1.64328657314629	2.82638760423427e-10
01.20.01 metabolism of primary metabolic sugar derivatives	2	0.23	TRIREDRAFT_106516 TRIREDRAFT_79671	15	0.16	1.4375	0.421131061717838
01.20.01.05 metabolism of sugar alcohols	1	0.11	TRIREDRAFT_106516	4	0.04	2.75	0.327640822122372
01.20.05 metabolism of acetic acid derivatives	9	1.04	TRIREDRAFT_103147 TRIREDRAFT_58285 TRIREDRAFT_59940 TRIREDRAFT_106272 TRIREDRAFT_106649 TRIREDRAFT_65097 TRIREDRAFT_65883 TRIREDRAFT_66598 TRIREDRAFT_68204	43	0.47	2.21276595744681	0.0171835744455525
01.20.05.03 metabolism of alkanes, alkenes, alkanals, alkanols	1	0.11	TRIREDRAFT_103147	9	0.09	1.22222222222222	0.590747743432584
01.20.05.11 metabolism of polyketides	6	0.69	TRIREDRAFT_58285 TRIREDRAFT_59940 TRIREDRAFT_106272 TRIREDRAFT_65097 TRIREDRAFT_66598 TRIREDRAFT_68204	21	0.23	3	0.010968656881987
01.20.13 metabolism of derivatives of homoisopentenyl pyrophosphate	1	0.11	TRIREDRAFT_121230	3	0.03	3.66666666666667	0.257479477781973
01.20.15 metabolism of derivatives of dehydroquinic acid, shikimic acid and chorismic acid	2	0.23	TRIREDRAFT_62091 TRIREDRAFT_109687	28	0.30	0.766666666666667	1
01.20.17 metabolism of secondary products derived from primary amino acids	7	0.81	TRIREDRAFT_57322 TRIREDRAFT_105823 TRIREDRAFT_105851 TRIREDRAFT_121405 TRIREDRAFT_106516 TRIREDRAFT_4114 TRIREDRAFT_80659	52	0.57	1.42105263157895	0.216499255512422
01.20.17.01 metabolism of nonprotein amino acids	1	0.11	TRIREDRAFT_121405	17	0.18	0.611111111111111	1
01.20.17.03 metabolism of amines	2	0.23	TRIREDRAFT_105851 TRIREDRAFT_80659	19	0.20	1.15	0.547594967757937
01.20.17.09 metabolism of alkaloids	4	0.46	TRIREDRAFT_57322 TRIREDRAFT_105823 TRIREDRAFT_106516 TRIREDRAFT_4114	12	0.13	3.53846153846154	0.0211068827029867
01.20.19 metabolism of secondary products derived from glycine, L-serine and L-alanine	4	0.46	TRIREDRAFT_121498 TRIREDRAFT_49112 TRIREDRAFT_123223 TRIREDRAFT_123382	37	0.40	1.15	0.467745014576411
01.20.19.01 metabolism of porphyrins	2	0.23	TRIREDRAFT_49112 TRIREDRAFT_123382	30	0.32	0.71875	1
01.20.33 metabolism of secondary products derived from L-tryptophan	4	0.46	TRIREDRAFT_56845 TRIREDRAFT_57524 TRIREDRAFT_62576 TRIREDRAFT_122820	12	0.13	3.53846153846154	0.0211068827029867
01.20.35 metabolism of secondary products derived from L-phenylalanine and L-tyrosine	7	0.81	TRIREDRAFT_105363 TRIREDRAFT_3447 TRIREDRAFT_122110 TRIREDRAFT_4941 TRIREDRAFT_110271 TRIREDRAFT_50793 TRIREDRAFT_111832	33	0.36	2.25	0.0316390362628633
01.20.35.01 metabolism of phenylpropanoids	6	0.69	TRIREDRAFT_3447 TRIREDRAFT_122110 TRIREDRAFT_4941 TRIREDRAFT_110271 TRIREDRAFT_50793 TRIREDRAFT_111832	30	0.32	2.15625	0.0581530245334019
01.20.35.01.01 metabolism of melanins	1	0.11	TRIREDRAFT_50793	15	0.16	0.6875	1
01.20.36 non-ribosomal peptide synthesis	4	0.46	TRIREDRAFT_58285 TRIREDRAFT_60458 TRIREDRAFT_68204 TRIREDRAFT_71072	17	0.18	2.55555555555556	0.0696355851018283
01.20.37 metabolism of peptide derived compounds	7	0.81	TRIREDRAFT_102382 TRIREDRAFT_54886 TRIREDRAFT_60458 TRIREDRAFT_5337 TRIREDRAFT_68204 TRIREDRAFT_69811 TRIREDRAFT_70631	37	0.40	2.025	0.0550280547342876
01.20.37.01 metabolism of thioredoxin, glutaredoxin, glutathion	4	0.46	TRIREDRAFT_102382 TRIREDRAFT_54886 TRIREDRAFT_5337 TRIREDRAFT_69811	21	0.23	2	0.130320126955699
01.20.37.03 metabolism of peptide antibiotics	2	0.23	TRIREDRAFT_60458 TRIREDRAFT_68204	8	0.08	2.875	0.170513123052066
01.20.37.05 metabolism of beta-lactams	1	0.11	TRIREDRAFT_70631	8	0.08	1.375	0.548015971312217
01.20.38 metabolism of toxins/drugs	1	0.11	TRIREDRAFT_53428	1	0.01	11	0.0944596818431157
01.20.70 regulation of secondary metabolism	2	0.23	TRIREDRAFT_47479 TRIREDRAFT_60665	32	0.35	0.657142857142857	1
01.25 extracellular metabolism	8	0.92	TRIREDRAFT_102735 TRIREDRAFT_54239 TRIREDRAFT_74156 TRIREDRAFT_53961 TRIREDRAFT_56418 TRIREDRAFT_73248 TRIREDRAFT_22210 TRIREDRAFT_70631	48	0.52	1.76923076923077	0.0785634638865534
01.25.01 extracellular polysaccharide degradation	3	0.34	TRIREDRAFT_102735 TRIREDRAFT_56418 TRIREDRAFT_73248	22	0.24	1.41666666666667	0.345310596284564
01.25.03 extracellular protein degradation	3	0.34	TRIREDRAFT_74156 TRIREDRAFT_53961 TRIREDRAFT_22210	9	0.09	3.77777777777778	0.0457427735118159
01.25.07 extracellular ester compound degradation	1	0.11	TRIREDRAFT_70631	7	0.07	1.57142857142857	0.500828115279696
01.25.09 extracellular lignin degradation	1	0.11	TRIREDRAFT_54239	5	0.05	2.2	0.391179539294213
02 ENERGY	62	7.20	TRIREDRAFT_32364 TRIREDRAFT_53079 TRIREDRAFT_103147 TRIREDRAFT_53331 TRIREDRAFT_44965 TRIREDRAFT_103451 TRIREDRAFT_56700 TRIREDRAFT_104106 TRIREDRAFT_104438 TRIREDRAFT_56370 TRIREDRAFT_21758 TRIREDRAFT_120696 TRIREDRAFT_57940 TRIREDRAFT_21876 TRIREDRAFT_76366 TRIREDRAFT_76238 TRIREDRAFT_120943 TRIREDRAFT_76620 TRIREDRAFT_58412 TRIREDRAFT_59267 TRIREDRAFT_59322 TRIREDRAFT_73134 TRIREDRAFT_121298 T…	508	5.57	1.29263913824057	0.0200374873097908
02.01 glycolysis and gluconeogenesis	18	2.09	TRIREDRAFT_56700 TRIREDRAFT_21758 TRIREDRAFT_76620 TRIREDRAFT_58412 TRIREDRAFT_59322 TRIREDRAFT_3447 TRIREDRAFT_77770 TRIREDRAFT_107852 TRIREDRAFT_79271 TRIREDRAFT_80335 TRIREDRAFT_110271 TRIREDRAFT_110262 TRIREDRAFT_80920 TRIREDRAFT_67699 TRIREDRAFT_68590 TRIREDRAFT_23292 TRIREDRAFT_111716 TRIREDRAFT_124115	93	1.02	2.04901960784314	0.00240481062911302
02.01.01 glycolysis methylglyoxal bypass	4	0.46	TRIREDRAFT_56700 TRIREDRAFT_80335 TRIREDRAFT_110271 TRIREDRAFT_111716	8	0.08	5.75	0.00405644213890339
02.07 pentose-phosphate pathway	4	0.46	TRIREDRAFT_77202 TRIREDRAFT_62091 TRIREDRAFT_61553 TRIREDRAFT_71072	40	0.43	1.06976744186047	0.530365839160302
02.08 pyruvate dehydrogenase complex	1	0.11	TRIREDRAFT_67699	9	0.09	1.22222222222222	0.590747743432584
02.10 tricarboxylic-acid pathway (citrate cycle, Krebs cycle, TCA cycle)	6	0.69	TRIREDRAFT_103451 TRIREDRAFT_56370 TRIREDRAFT_120943 TRIREDRAFT_59843 TRIREDRAFT_67699 TRIREDRAFT_23184	51	0.55	1.25454545454545	0.350126694074166
02.11 electron transport and membrane-associated energy conservation	8	0.92	TRIREDRAFT_21876 TRIREDRAFT_76366 TRIREDRAFT_76238 TRIREDRAFT_60352 TRIREDRAFT_60847 TRIREDRAFT_65097 TRIREDRAFT_123274 TRIREDRAFT_66598	131	1.43	0.643356643356643	1
02.11.05 accessory proteins of electron transport and membrane-associated energy conservation	1	0.11	TRIREDRAFT_60352	47	0.51	0.215686274509804	1
02.11.07 regulation of electron transport and membrane-associated energy conservation	3	0.34	TRIREDRAFT_21876 TRIREDRAFT_65097 TRIREDRAFT_66598	10	0.10	3.4	0.0608756462220489
02.13 respiration	15	1.74	TRIREDRAFT_104106 TRIREDRAFT_104438 TRIREDRAFT_57940 TRIREDRAFT_76620 TRIREDRAFT_59267 TRIREDRAFT_59887 TRIREDRAFT_60352 TRIREDRAFT_121534 TRIREDRAFT_60847 TRIREDRAFT_121989 TRIREDRAFT_22654 TRIREDRAFT_4901 TRIREDRAFT_123251 TRIREDRAFT_123274 TRIREDRAFT_67588	154	1.68	1.03571428571429	0.490572380371898
02.13.01 anaerobic respiration	4	0.46	TRIREDRAFT_104106 TRIREDRAFT_22654 TRIREDRAFT_4901 TRIREDRAFT_123251	11	0.12	3.83333333333333	0.0151861711199835
02.13.03 aerobic respiration	7	0.81	TRIREDRAFT_104106 TRIREDRAFT_104438 TRIREDRAFT_57940 TRIREDRAFT_60352 TRIREDRAFT_60847 TRIREDRAFT_4901 TRIREDRAFT_67588	97	1.06	0.764150943396226	1
02.16 fermentation	20	2.32	TRIREDRAFT_32364 TRIREDRAFT_53331 TRIREDRAFT_44965 TRIREDRAFT_104438 TRIREDRAFT_21758 TRIREDRAFT_120696 TRIREDRAFT_58412 TRIREDRAFT_59267 TRIREDRAFT_121298 TRIREDRAFT_3447 TRIREDRAFT_121534 TRIREDRAFT_61553 TRIREDRAFT_77770 TRIREDRAFT_107852 TRIREDRAFT_122778 TRIREDRAFT_123274 TRIREDRAFT_80920 TRIREDRAFT_67699 TRIREDRAFT_68590 TRIREDRAFT_23292	72	0.78	2.97435897435897	6.88888076862499e-06
02.16.01 alcohol fermentation	12	1.39	TRIREDRAFT_44965 TRIREDRAFT_120696 TRIREDRAFT_58412 TRIREDRAFT_59267 TRIREDRAFT_3447 TRIREDRAFT_121534 TRIREDRAFT_77770 TRIREDRAFT_107852 TRIREDRAFT_123274 TRIREDRAFT_80920 TRIREDRAFT_68590 TRIREDRAFT_23292	36	0.39	3.56410256410256	6.88029436016804e-05
02.16.03 lactate fermentation	2	0.23	TRIREDRAFT_104438 TRIREDRAFT_61553	10	0.10	2.3	0.242483331381088
02.16.03.03 heterofermentative pathway and fermentaton of other saccharides	1	0.11	TRIREDRAFT_61553	2	0.02	5.5	0.180006117429365
02.16.05 butyrate and butanol-acetoine fermentation	1	0.11	TRIREDRAFT_67699	2	0.02	5.5	0.180006117429365
02.16.11 propionate fermentation	1	0.11	TRIREDRAFT_21758	4	0.04	2.75	0.327640822122372
02.19 metabolism of energy reserves (e.g. glycogen, trehalose)	6	0.69	TRIREDRAFT_73134 TRIREDRAFT_60085 TRIREDRAFT_121491 TRIREDRAFT_78984 TRIREDRAFT_50616 TRIREDRAFT_123226	52	0.57	1.21052631578947	0.367556359973525
02.25 oxidation of fatty acids	3	0.34	TRIREDRAFT_53079 TRIREDRAFT_106649 TRIREDRAFT_62651	52	0.57	0.596491228070176	1
02.45 energy conversion and regeneration	5	0.58	TRIREDRAFT_103147 TRIREDRAFT_76366 TRIREDRAFT_60847 TRIREDRAFT_121989 TRIREDRAFT_79271	74	0.81	0.716049382716049	1
02.45.15 energy generation (e.g. ATP synthase)	1	0.11	TRIREDRAFT_60847	25	0.27	0.407407407407407	1
10 CELL CYCLE AND DNA PROCESSING	23	2.67	TRIREDRAFT_119859 TRIREDRAFT_43873 TRIREDRAFT_2358 TRIREDRAFT_56095 TRIREDRAFT_45652 TRIREDRAFT_45971 TRIREDRAFT_29346 TRIREDRAFT_60810 TRIREDRAFT_60849 TRIREDRAFT_78695 TRIREDRAFT_4231 TRIREDRAFT_122541 TRIREDRAFT_64672 TRIREDRAFT_4921 TRIREDRAFT_27181 TRIREDRAFT_67699 TRIREDRAFT_111126 TRIREDRAFT_123697 TRIREDRAFT_68608 TRIREDRAFT_123820 TRIREDRAFT_34221 TRIREDRAFT_70527 TRIREDRAFT_82512	1014	11.1	0.240540540540541	1
10.01 DNA processing	11	1.27	TRIREDRAFT_2358 TRIREDRAFT_45971 TRIREDRAFT_60810 TRIREDRAFT_4231 TRIREDRAFT_122541 TRIREDRAFT_64672 TRIREDRAFT_4921 TRIREDRAFT_111126 TRIREDRAFT_123697 TRIREDRAFT_68608 TRIREDRAFT_34221	554	6.07	0.209225700164745	1
10.01.02 DNA topology	1	0.11	TRIREDRAFT_111126	88	0.96	0.114583333333333	1
10.01.03 DNA synthesis and replication	1	0.11	TRIREDRAFT_2358	145	1.59	0.0691823899371069	1
10.01.05 DNA recombination and DNA repair	5	0.58	TRIREDRAFT_45971 TRIREDRAFT_64672 TRIREDRAFT_111126 TRIREDRAFT_123697 TRIREDRAFT_68608	281	3.08	0.188311688311688	1
10.01.05.01 DNA repair	3	0.34	TRIREDRAFT_64672 TRIREDRAFT_111126 TRIREDRAFT_68608	238	2.61	0.130268199233716	1
10.01.05.03 DNA recombination	2	0.23	TRIREDRAFT_111126 TRIREDRAFT_123697	107	1.17	0.196581196581197	1
10.01.05.03.01 meiotic recombination	1	0.11	TRIREDRAFT_123697	25	0.27	0.407407407407407	1
10.01.09 DNA restriction or modification	5	0.58	TRIREDRAFT_4231 TRIREDRAFT_122541 TRIREDRAFT_4921 TRIREDRAFT_111126 TRIREDRAFT_34221	267	2.92	0.198630136986301	1
10.01.09.05 DNA conformation modification (e.g. chromatin)	5	0.58	TRIREDRAFT_4231 TRIREDRAFT_122541 TRIREDRAFT_4921 TRIREDRAFT_111126 TRIREDRAFT_34221	261	2.86	0.202797202797203	1
10.03 cell cycle	15	1.74	TRIREDRAFT_119859 TRIREDRAFT_43873 TRIREDRAFT_56095 TRIREDRAFT_45652 TRIREDRAFT_29346 TRIREDRAFT_60810 TRIREDRAFT_60849 TRIREDRAFT_78695 TRIREDRAFT_27181 TRIREDRAFT_67699 TRIREDRAFT_123697 TRIREDRAFT_123820 TRIREDRAFT_34221 TRIREDRAFT_70527 TRIREDRAFT_82512	662	7.26	0.239669421487603	1
10.03.01 mitotic cell cycle and cell cycle control	10	1.16	TRIREDRAFT_56095 TRIREDRAFT_45652 TRIREDRAFT_60849 TRIREDRAFT_78695 TRIREDRAFT_27181 TRIREDRAFT_67699 TRIREDRAFT_123820 TRIREDRAFT_34221 TRIREDRAFT_70527 TRIREDRAFT_82512	472	5.17	0.224371373307544	1
10.03.01.01 mitotic cell cycle	4	0.46	TRIREDRAFT_45652 TRIREDRAFT_67699 TRIREDRAFT_34221 TRIREDRAFT_82512	198	2.17	0.211981566820277	1
10.03.01.01.03 G1/S transition of mitotic cell cycle	3	0.34	TRIREDRAFT_45652 TRIREDRAFT_67699 TRIREDRAFT_34221	47	0.51	0.666666666666667	1
10.03.01.01.09 G2/M transition of mitotic cell cycle	1	0.11	TRIREDRAFT_82512	46	0.50	0.22	1
10.03.01.01.11 M phase	1	0.11	TRIREDRAFT_45652	79	0.86	0.127906976744186	1
10.03.02 meiosis	3	0.34	TRIREDRAFT_60810 TRIREDRAFT_123697 TRIREDRAFT_70527	111	1.21	0.28099173553719	1
10.03.03 cytokinesis (cell division) /septum formation and hydrolysis	4	0.46	TRIREDRAFT_119859 TRIREDRAFT_43873 TRIREDRAFT_45652 TRIREDRAFT_29346	167	1.83	0.251366120218579	1
11 TRANSCRIPTION	47	5.45	TRIREDRAFT_103158 TRIREDRAFT_53888 TRIREDRAFT_103034 TRIREDRAFT_54886 TRIREDRAFT_120228 TRIREDRAFT_103482 TRIREDRAFT_55871 TRIREDRAFT_2721 TRIREDRAFT_104380 TRIREDRAFT_72611 TRIREDRAFT_36703 TRIREDRAFT_26255 TRIREDRAFT_104557 TRIREDRAFT_58479 TRIREDRAFT_58672 TRIREDRAFT_59267 TRIREDRAFT_121474 TRIREDRAFT_47479 TRIREDRAFT_106654 TRIREDRAFT_106259 TRIREDRAFT_121534 TRIREDRAFT_3719 TRIREDRAFT_60931 …	1091	11.9	0.457983193277311	1
11.02 RNA synthesis	42	4.87	TRIREDRAFT_103158 TRIREDRAFT_53888 TRIREDRAFT_103034 TRIREDRAFT_54886 TRIREDRAFT_120228 TRIREDRAFT_103482 TRIREDRAFT_104380 TRIREDRAFT_72611 TRIREDRAFT_36703 TRIREDRAFT_26255 TRIREDRAFT_58479 TRIREDRAFT_59267 TRIREDRAFT_121474 TRIREDRAFT_47479 TRIREDRAFT_106654 TRIREDRAFT_106259 TRIREDRAFT_121534 TRIREDRAFT_3719 TRIREDRAFT_60931 TRIREDRAFT_73417 TRIREDRAFT_122089 TRIREDRAFT_49048 TRIREDRAFT_4231 …	834	9.14	0.532822757111597	1
11.02.03 mRNA synthesis	42	4.87	TRIREDRAFT_103158 TRIREDRAFT_53888 TRIREDRAFT_103034 TRIREDRAFT_54886 TRIREDRAFT_120228 TRIREDRAFT_103482 TRIREDRAFT_104380 TRIREDRAFT_72611 TRIREDRAFT_36703 TRIREDRAFT_26255 TRIREDRAFT_58479 TRIREDRAFT_59267 TRIREDRAFT_121474 TRIREDRAFT_47479 TRIREDRAFT_106654 TRIREDRAFT_106259 TRIREDRAFT_121534 TRIREDRAFT_3719 TRIREDRAFT_60931 TRIREDRAFT_73417 TRIREDRAFT_122089 TRIREDRAFT_49048 TRIREDRAFT_4231 …	751	8.23	0.591737545565006	1
11.02.03.01 general transcription activities	7	0.81	TRIREDRAFT_54886 TRIREDRAFT_120228 TRIREDRAFT_104380 TRIREDRAFT_58479 TRIREDRAFT_60931 TRIREDRAFT_4231 TRIREDRAFT_111126	169	1.85	0.437837837837838	1
11.02.03.01.01 transcription initiation	1	0.11	TRIREDRAFT_4231	41	0.44	0.25	1
11.02.03.01.07 transcription termination	1	0.11	TRIREDRAFT_111126	13	0.14	0.785714285714286	1
11.02.03.04 transcriptional control	39	4.52	TRIREDRAFT_103158 TRIREDRAFT_53888 TRIREDRAFT_103034 TRIREDRAFT_120228 TRIREDRAFT_104380 TRIREDRAFT_72611 TRIREDRAFT_36703 TRIREDRAFT_26255 TRIREDRAFT_58479 TRIREDRAFT_59267 TRIREDRAFT_121474 TRIREDRAFT_47479 TRIREDRAFT_106654 TRIREDRAFT_106259 TRIREDRAFT_121534 TRIREDRAFT_3719 TRIREDRAFT_60931 TRIREDRAFT_73417 TRIREDRAFT_122089 TRIREDRAFT_49048 TRIREDRAFT_4231 TRIREDRAFT_78984 TRIREDRAFT_63909 T…	641	7.03	0.642958748221906	1
11.02.03.04.01 transcription activation	11	1.27	TRIREDRAFT_103158 TRIREDRAFT_59267 TRIREDRAFT_121474 TRIREDRAFT_47479 TRIREDRAFT_106654 TRIREDRAFT_121534 TRIREDRAFT_60931 TRIREDRAFT_4231 TRIREDRAFT_34221 TRIREDRAFT_82512 TRIREDRAFT_112643	145	1.59	0.79874213836478	1
11.02.03.04.03 transcription repression	6	0.69	TRIREDRAFT_58479 TRIREDRAFT_3719 TRIREDRAFT_122089 TRIREDRAFT_63909 TRIREDRAFT_122541 TRIREDRAFT_109687	94	1.03	0.669902912621359	1
11.04 RNA processing	10	1.16	TRIREDRAFT_55871 TRIREDRAFT_2721 TRIREDRAFT_104557 TRIREDRAFT_58672 TRIREDRAFT_49048 TRIREDRAFT_78984 TRIREDRAFT_40808 TRIREDRAFT_111126 TRIREDRAFT_81822 TRIREDRAFT_34221	428	4.69	0.247334754797441	1
11.04.01 rRNA processing	1	0.11	TRIREDRAFT_111126	184	2.01	0.054726368159204	1
11.04.03 mRNA processing (splicing, 5^-, 3^-end processing)	10	1.16	TRIREDRAFT_55871 TRIREDRAFT_2721 TRIREDRAFT_104557 TRIREDRAFT_58672 TRIREDRAFT_49048 TRIREDRAFT_78984 TRIREDRAFT_40808 TRIREDRAFT_111126 TRIREDRAFT_81822 TRIREDRAFT_34221	259	2.84	0.408450704225352	1
11.04.03.01 splicing	9	1.04	TRIREDRAFT_55871 TRIREDRAFT_2721 TRIREDRAFT_104557 TRIREDRAFT_58672 TRIREDRAFT_78984 TRIREDRAFT_40808 TRIREDRAFT_111126 TRIREDRAFT_81822 TRIREDRAFT_34221	202	2.21	0.470588235294118	1
11.04.03.01.10 regulation of splicing	1	0.11	TRIREDRAFT_78984	7	0.07	1.57142857142857	0.500828115279696
11.04.03.11 control of mRNA stability	1	0.11	TRIREDRAFT_49048	20	0.21	0.523809523809524	1
12 PROTEIN SYNTHESIS	2	0.23	TRIREDRAFT_3049 TRIREDRAFT_81822	427	4.68	0.0491452991452992	1
12.04 translation	1	0.11	TRIREDRAFT_3049	213	2.33	0.0472103004291845	1
12.07 translational control	1	0.11	TRIREDRAFT_3049	82	0.89	0.123595505617978	1
12.10 aminoacyl-tRNA-synthetases	1	0.11	TRIREDRAFT_81822	41	0.44	0.25	1
14 PROTEIN FATE (folding, modification, destination)	43	4.99	TRIREDRAFT_32261 TRIREDRAFT_74156 TRIREDRAFT_53961 TRIREDRAFT_103482 TRIREDRAFT_55871 TRIREDRAFT_2316 TRIREDRAFT_103813 TRIREDRAFT_45717 TRIREDRAFT_56845 TRIREDRAFT_45652 TRIREDRAFT_2687 TRIREDRAFT_104557 TRIREDRAFT_58701 TRIREDRAFT_3049 TRIREDRAFT_58669 TRIREDRAFT_76571 TRIREDRAFT_58698 TRIREDRAFT_58672 TRIREDRAFT_105810 TRIREDRAFT_105775 TRIREDRAFT_3568 TRIREDRAFT_22210 TRIREDRAFT_61127 TRIREDR…	1332	14.6	0.341780821917808	1
14.01 protein folding and stabilization	5	0.58	TRIREDRAFT_56845 TRIREDRAFT_2687 TRIREDRAFT_61948 TRIREDRAFT_65819 TRIREDRAFT_80142	127	1.39	0.41726618705036	1
14.04 protein targeting, sorting and translocation	2	0.23	TRIREDRAFT_2687 TRIREDRAFT_105775	306	3.35	0.0686567164179104	1
14.07 protein modification	23	2.67	TRIREDRAFT_32261 TRIREDRAFT_103482 TRIREDRAFT_103813 TRIREDRAFT_45717 TRIREDRAFT_45652 TRIREDRAFT_58701 TRIREDRAFT_3049 TRIREDRAFT_58669 TRIREDRAFT_58698 TRIREDRAFT_3568 TRIREDRAFT_22210 TRIREDRAFT_60791 TRIREDRAFT_61948 TRIREDRAFT_78072 TRIREDRAFT_107669 TRIREDRAFT_78984 TRIREDRAFT_109276 TRIREDRAFT_65817 TRIREDRAFT_66888 TRIREDRAFT_123572 TRIREDRAFT_111838 TRIREDRAFT_111818 TRIREDRAFT_124051	771	8.45	0.315976331360947	1
14.07.02 modification with sugar residues (e.g. glycosylation, deglycosylation)	4	0.46	TRIREDRAFT_45717 TRIREDRAFT_58701 TRIREDRAFT_65817 TRIREDRAFT_66888	77	0.84	0.547619047619048	1
14.07.02.01 O-directed glycosylation, deglycosylation	2	0.23	TRIREDRAFT_65817 TRIREDRAFT_66888	14	0.15	1.53333333333333	0.386710580254848
14.07.03 modification by phosphorylation, dephosphorylation, autophosphorylation	3	0.34	TRIREDRAFT_103813 TRIREDRAFT_45652 TRIREDRAFT_78984	234	2.56	0.1328125	1
14.07.04 modification by acetylation, deacetylation	4	0.46	TRIREDRAFT_32261 TRIREDRAFT_3568 TRIREDRAFT_22210 TRIREDRAFT_123572	71	0.77	0.597402597402597	1
14.07.05 modification by ubiquitination, deubiquitination	1	0.11	TRIREDRAFT_103482	133	1.45	0.0758620689655172	1
14.07.07 modification by ubiquitin-related proteins	1	0.11	TRIREDRAFT_103482	46	0.50	0.22	1
14.07.09 posttranslational modification of amino acids (e.g. hydroxylation, methylation)	1	0.11	TRIREDRAFT_78072	53	0.58	0.189655172413793	1
14.07.11 protein processing (proteolytic)	7	0.81	TRIREDRAFT_3049 TRIREDRAFT_58669 TRIREDRAFT_60791 TRIREDRAFT_109276 TRIREDRAFT_111838 TRIREDRAFT_111818 TRIREDRAFT_124051	128	1.40	0.578571428571429	1
14.10 assembly of protein complexes	3	0.34	TRIREDRAFT_2316 TRIREDRAFT_63909 TRIREDRAFT_4901	240	2.63	0.129277566539924	1
14.13 protein/peptide degradation	25	2.90	TRIREDRAFT_74156 TRIREDRAFT_53961 TRIREDRAFT_103482 TRIREDRAFT_55871 TRIREDRAFT_2687 TRIREDRAFT_104557 TRIREDRAFT_3049 TRIREDRAFT_58669 TRIREDRAFT_76571 TRIREDRAFT_58698 TRIREDRAFT_58672 TRIREDRAFT_105810 TRIREDRAFT_22210 TRIREDRAFT_61127 TRIREDRAFT_60791 TRIREDRAFT_107669 TRIREDRAFT_40808 TRIREDRAFT_109276 TRIREDRAFT_80142 TRIREDRAFT_110757 TRIREDRAFT_69245 TRIREDRAFT_111838 TRIREDRAFT_111818 TR…	384	4.21	0.688836104513064	1
14.13.01 cytoplasmic and nuclear protein degradation	12	1.39	TRIREDRAFT_103482 TRIREDRAFT_55871 TRIREDRAFT_104557 TRIREDRAFT_3049 TRIREDRAFT_58669 TRIREDRAFT_58698 TRIREDRAFT_58672 TRIREDRAFT_22210 TRIREDRAFT_61127 TRIREDRAFT_40808 TRIREDRAFT_111818 TRIREDRAFT_82512	258	2.83	0.491166077738516	1
14.13.01.01 proteasomal degradation (ubiquitin/proteasomal pathway)	2	0.23	TRIREDRAFT_103482 TRIREDRAFT_82512	162	1.77	0.129943502824859	1
14.13.04 lysosomal and vacuolar protein degradation	3	0.34	TRIREDRAFT_58698 TRIREDRAFT_61127 TRIREDRAFT_111838	31	0.34	1	0.571478801339111
14.13.04.02 vacuolar protein degradation	2	0.23	TRIREDRAFT_58698 TRIREDRAFT_61127	15	0.16	1.4375	0.421131061717838
16 PROTEIN WITH BINDING FUNCTION OR COFACTOR REQUIREMENT (structural or catalytic)	129	14.9	TRIREDRAFT_54260 TRIREDRAFT_102382 TRIREDRAFT_53888 TRIREDRAFT_1925 TRIREDRAFT_53331 TRIREDRAFT_54219 TRIREDRAFT_102561 TRIREDRAFT_74282 TRIREDRAFT_103482 TRIREDRAFT_55871 TRIREDRAFT_2316 TRIREDRAFT_44965 TRIREDRAFT_55837 TRIREDRAFT_103451 TRIREDRAFT_44987 TRIREDRAFT_2358 TRIREDRAFT_55179 TRIREDRAFT_120357 TRIREDRAFT_2721 TRIREDRAFT_45717 TRIREDRAFT_56845 TRIREDRAFT_45652 TRIREDRAFT_2687 TRIREDRA…	2682	29.4	0.506802721088435	1
16.01 protein binding	29	3.36	TRIREDRAFT_74282 TRIREDRAFT_103482 TRIREDRAFT_55871 TRIREDRAFT_103451 TRIREDRAFT_120357 TRIREDRAFT_2721 TRIREDRAFT_45652 TRIREDRAFT_2687 TRIREDRAFT_104557 TRIREDRAFT_3049 TRIREDRAFT_21876 TRIREDRAFT_58672 TRIREDRAFT_77093 TRIREDRAFT_59940 TRIREDRAFT_61055 TRIREDRAFT_78695 TRIREDRAFT_4231 TRIREDRAFT_63909 TRIREDRAFT_122541 TRIREDRAFT_65097 TRIREDRAFT_40808 TRIREDRAFT_109687 TRIREDRAFT_80142 TRIRED…	1441	15.8	0.212658227848101	1
16.01.01 receptor binding	1	0.11	TRIREDRAFT_74282	18	0.19	0.578947368421053	1
16.03 nucleic acid binding	18	2.09	TRIREDRAFT_103482 TRIREDRAFT_55871 TRIREDRAFT_2721 TRIREDRAFT_104557 TRIREDRAFT_58672 TRIREDRAFT_121474 TRIREDRAFT_106654 TRIREDRAFT_78695 TRIREDRAFT_4231 TRIREDRAFT_122541 TRIREDRAFT_64672 TRIREDRAFT_40808 TRIREDRAFT_4921 TRIREDRAFT_110689 TRIREDRAFT_111126 TRIREDRAFT_111446 TRIREDRAFT_81822 TRIREDRAFT_34221	721	7.91	0.264222503160556	1
16.03.01 DNA binding	11	1.27	TRIREDRAFT_2721 TRIREDRAFT_121474 TRIREDRAFT_106654 TRIREDRAFT_4231 TRIREDRAFT_122541 TRIREDRAFT_64672 TRIREDRAFT_4921 TRIREDRAFT_110689 TRIREDRAFT_111126 TRIREDRAFT_111446 TRIREDRAFT_34221	396	4.34	0.292626728110599	1
16.03.03 RNA binding	6	0.69	TRIREDRAFT_55871 TRIREDRAFT_2721 TRIREDRAFT_104557 TRIREDRAFT_58672 TRIREDRAFT_40808 TRIREDRAFT_81822	310	3.40	0.202941176470588	1
16.05 polysaccharide binding	3	0.34	TRIREDRAFT_54219 TRIREDRAFT_74282 TRIREDRAFT_80833	23	0.25	1.36	0.372105487118911
16.09 lipid binding	5	0.58	TRIREDRAFT_3568 TRIREDRAFT_60847 TRIREDRAFT_78542 TRIREDRAFT_123226 TRIREDRAFT_123572	64	0.70	0.828571428571429	1
16.13 C-compound binding	5	0.58	TRIREDRAFT_76620 TRIREDRAFT_59771 TRIREDRAFT_62651 TRIREDRAFT_63909 TRIREDRAFT_80833	39	0.42	1.38095238095238	0.306229816002998
16.13.01 sugar binding	1	0.11	TRIREDRAFT_80833	22	0.24	0.458333333333333	1
16.13.03 fatty acid binding (e.g. acyl-carrier protein)	1	0.11	TRIREDRAFT_62651	3	0.03	3.66666666666667	0.257479477781973
16.17 metal binding	46	5.34	TRIREDRAFT_54260 TRIREDRAFT_102382 TRIREDRAFT_53888 TRIREDRAFT_1925 TRIREDRAFT_103482 TRIREDRAFT_2316 TRIREDRAFT_44965 TRIREDRAFT_44987 TRIREDRAFT_2358 TRIREDRAFT_55179 TRIREDRAFT_120357 TRIREDRAFT_45717 TRIREDRAFT_45652 TRIREDRAFT_120696 TRIREDRAFT_58689 TRIREDRAFT_3049 TRIREDRAFT_21876 TRIREDRAFT_58952 TRIREDRAFT_120877 TRIREDRAFT_76620 TRIREDRAFT_58412 TRIREDRAFT_105810 TRIREDRAFT_76784 TRIRED…	628	6.88	0.776162790697674	1
16.17.01 calcium binding	5	0.58	TRIREDRAFT_2316 TRIREDRAFT_45717 TRIREDRAFT_58952 TRIREDRAFT_76620 TRIREDRAFT_78542	73	0.80	0.725	1
16.17.05 sodium binding	1	0.11	TRIREDRAFT_123473	12	0.13	0.846153846153846	1
16.17.07 magnesium binding	4	0.46	TRIREDRAFT_2358 TRIREDRAFT_45652 TRIREDRAFT_58952 TRIREDRAFT_81843	105	1.15	0.4	1
16.17.09 heavy metal binding (Cu, Fe, Zn)	37	4.29	TRIREDRAFT_54260 TRIREDRAFT_102382 TRIREDRAFT_53888 TRIREDRAFT_1925 TRIREDRAFT_103482 TRIREDRAFT_44965 TRIREDRAFT_44987 TRIREDRAFT_120357 TRIREDRAFT_120696 TRIREDRAFT_58689 TRIREDRAFT_3049 TRIREDRAFT_21876 TRIREDRAFT_120877 TRIREDRAFT_58412 TRIREDRAFT_105810 TRIREDRAFT_76784 TRIREDRAFT_3447 TRIREDRAFT_22210 TRIREDRAFT_121856 TRIREDRAFT_78695 TRIREDRAFT_4231 TRIREDRAFT_122541 TRIREDRAFT_64330 TRIR…	404	4.43	0.968397291196388	1
16.19 nucleotide/nucleoside/nucleobase binding	18	2.09	TRIREDRAFT_55837 TRIREDRAFT_103451 TRIREDRAFT_45652 TRIREDRAFT_2687 TRIREDRAFT_58952 TRIREDRAFT_62091 TRIREDRAFT_62693 TRIREDRAFT_62611 TRIREDRAFT_109687 TRIREDRAFT_65819 TRIREDRAFT_80142 TRIREDRAFT_27181 TRIREDRAFT_123473 TRIREDRAFT_81260 TRIREDRAFT_111126 TRIREDRAFT_81822 TRIREDRAFT_23382 TRIREDRAFT_82327	763	8.37	0.249701314217443	1
16.19.03 ATP binding	17	1.97	TRIREDRAFT_103451 TRIREDRAFT_45652 TRIREDRAFT_2687 TRIREDRAFT_58952 TRIREDRAFT_62091 TRIREDRAFT_62693 TRIREDRAFT_62611 TRIREDRAFT_109687 TRIREDRAFT_65819 TRIREDRAFT_80142 TRIREDRAFT_27181 TRIREDRAFT_123473 TRIREDRAFT_81260 TRIREDRAFT_111126 TRIREDRAFT_81822 TRIREDRAFT_23382 TRIREDRAFT_82327	570	6.25	0.3152	1
16.19.05 GTP binding	2	0.23	TRIREDRAFT_103451 TRIREDRAFT_81260	124	1.36	0.169117647058824	1
16.21 complex cofactor/cosubstrate/vitamine binding	57	6.62	TRIREDRAFT_54260 TRIREDRAFT_1925 TRIREDRAFT_53331 TRIREDRAFT_102561 TRIREDRAFT_56845 TRIREDRAFT_120371 TRIREDRAFT_104438 TRIREDRAFT_56370 TRIREDRAFT_57322 TRIREDRAFT_58689 TRIREDRAFT_21876 TRIREDRAFT_58675 TRIREDRAFT_58472 TRIREDRAFT_76601 TRIREDRAFT_76620 TRIREDRAFT_120911 TRIREDRAFT_105823 TRIREDRAFT_76784 TRIREDRAFT_121230 TRIREDRAFT_105851 TRIREDRAFT_59887 TRIREDRAFT_121405 TRIREDRAFT_106695 …	370	4.05	1.63456790123457	0.000128156594500011
16.21.01 heme binding	13	1.50	TRIREDRAFT_54260 TRIREDRAFT_1925 TRIREDRAFT_120371 TRIREDRAFT_58689 TRIREDRAFT_58472 TRIREDRAFT_76601 TRIREDRAFT_106695 TRIREDRAFT_62367 TRIREDRAFT_64330 TRIREDRAFT_67013 TRIREDRAFT_67538 TRIREDRAFT_123550 TRIREDRAFT_70600	62	0.68	2.20588235294118	0.00456950610668967
16.21.03 molybdopterin binding	3	0.34	TRIREDRAFT_76601 TRIREDRAFT_106695 TRIREDRAFT_62367	5	0.05	6.8	0.00725968174941867
16.21.05 FAD/FMN binding	17	1.97	TRIREDRAFT_102561 TRIREDRAFT_56845 TRIREDRAFT_104438 TRIREDRAFT_76620 TRIREDRAFT_105823 TRIREDRAFT_121230 TRIREDRAFT_105851 TRIREDRAFT_59887 TRIREDRAFT_60490 TRIREDRAFT_63397 TRIREDRAFT_22654 TRIREDRAFT_80425 TRIREDRAFT_66726 TRIREDRAFT_80659 TRIREDRAFT_81102 TRIREDRAFT_123468 TRIREDRAFT_70988	104	1.14	1.7280701754386	0.0172560592674422
16.21.07 NAD/NADP binding	28	3.25	TRIREDRAFT_53331 TRIREDRAFT_104438 TRIREDRAFT_56370 TRIREDRAFT_21876 TRIREDRAFT_58675 TRIREDRAFT_58472 TRIREDRAFT_120911 TRIREDRAFT_76784 TRIREDRAFT_105851 TRIREDRAFT_121478 TRIREDRAFT_106516 TRIREDRAFT_62153 TRIREDRAFT_49753 TRIREDRAFT_4682 TRIREDRAFT_65097 TRIREDRAFT_122778 TRIREDRAFT_109687 TRIREDRAFT_65883 TRIREDRAFT_80425 TRIREDRAFT_123274 TRIREDRAFT_80659 TRIREDRAFT_66598 TRIREDRAFT_67013 T…	173	1.89	1.71957671957672	0.00316890285212585
16.21.08 Fe/S binding	1	0.11	TRIREDRAFT_22654	33	0.36	0.305555555555556	1
16.21.17 pyridoxal phosphate binding	7	0.81	TRIREDRAFT_57322 TRIREDRAFT_121405 TRIREDRAFT_122820 TRIREDRAFT_65198 TRIREDRAFT_123223 TRIREDRAFT_69228 TRIREDRAFT_69605	42	0.46	1.76086956521739	0.0963246439158617
18 REGULATION OF METABOLISM AND PROTEIN FUNCTION	11	1.27	TRIREDRAFT_53888 TRIREDRAFT_54886 TRIREDRAFT_104380 TRIREDRAFT_75146 TRIREDRAFT_45652 TRIREDRAFT_58479 TRIREDRAFT_78695 TRIREDRAFT_78984 TRIREDRAFT_63909 TRIREDRAFT_122541 TRIREDRAFT_23382	481	5.27	0.240986717267552	1
18.01 regulation by	1	0.11	TRIREDRAFT_45652	235	2.57	0.0428015564202335	1
18.01.01 regulation by modification	1	0.11	TRIREDRAFT_45652	133	1.45	0.0758620689655172	1
18.02 regulation of protein activity	11	1.27	TRIREDRAFT_53888 TRIREDRAFT_54886 TRIREDRAFT_104380 TRIREDRAFT_75146 TRIREDRAFT_45652 TRIREDRAFT_58479 TRIREDRAFT_78695 TRIREDRAFT_78984 TRIREDRAFT_63909 TRIREDRAFT_122541 TRIREDRAFT_23382	470	5.15	0.246601941747573	1
18.02.01 enzymatic activity regulation / enzyme regulator	6	0.69	TRIREDRAFT_75146 TRIREDRAFT_45652 TRIREDRAFT_78695 TRIREDRAFT_78984 TRIREDRAFT_63909 TRIREDRAFT_122541	295	3.23	0.213622291021672	1
18.02.01.01 enzyme activator	2	0.23	TRIREDRAFT_75146 TRIREDRAFT_63909	135	1.48	0.155405405405405	1
18.02.01.01.01 GTPase activator (GAP)	1	0.11	TRIREDRAFT_75146	50	0.54	0.203703703703704	1
18.02.01.01.03 protease activator	1	0.11	TRIREDRAFT_63909	6	0.06	1.83333333333333	0.448720089971237
18.02.01.02 enzyme inhibitor	1	0.11	TRIREDRAFT_45652	52	0.57	0.192982456140351	1
18.02.01.02.05 kinase inhibitior	1	0.11	TRIREDRAFT_45652	21	0.23	0.478260869565217	1
18.02.09 regulator of transcription factor	5	0.58	TRIREDRAFT_53888 TRIREDRAFT_54886 TRIREDRAFT_104380 TRIREDRAFT_58479 TRIREDRAFT_63909	96	1.05	0.552380952380952	1
20 CELLULAR TRANSPORT, TRANSPORT FACILITIES AND TRANSPORT ROUTES	130	15.0	TRIREDRAFT_53079 TRIREDRAFT_2076 TRIREDRAFT_44278 TRIREDRAFT_54865 TRIREDRAFT_44175 TRIREDRAFT_54972 TRIREDRAFT_54260 TRIREDRAFT_2068 TRIREDRAFT_119710 TRIREDRAFT_74214 TRIREDRAFT_41325 TRIREDRAFT_119789 TRIREDRAFT_102953 TRIREDRAFT_55630 TRIREDRAFT_55723 TRIREDRAFT_39637 TRIREDRAFT_44956 TRIREDRAFT_56095 TRIREDRAFT_120357 TRIREDRAFT_104380 TRIREDRAFT_56314 TRIREDRAFT_57015 TRIREDRAFT_45523 TRIRE…	1503	16.4	0.914634146341463	1
20.01 transported compounds (substrates)	120	13.9	TRIREDRAFT_53079 TRIREDRAFT_2076 TRIREDRAFT_44278 TRIREDRAFT_54865 TRIREDRAFT_44175 TRIREDRAFT_54972 TRIREDRAFT_54260 TRIREDRAFT_2068 TRIREDRAFT_119710 TRIREDRAFT_41325 TRIREDRAFT_119789 TRIREDRAFT_102953 TRIREDRAFT_55630 TRIREDRAFT_55723 TRIREDRAFT_39637 TRIREDRAFT_44956 TRIREDRAFT_56095 TRIREDRAFT_120357 TRIREDRAFT_56314 TRIREDRAFT_57015 TRIREDRAFT_45523 TRIREDRAFT_104077 TRIREDRAFT_104106 TRIR…	1116	12.2	1.13934426229508	0.0636850532237503
20.01.01 ion transport	24	2.78	TRIREDRAFT_2076 TRIREDRAFT_39637 TRIREDRAFT_56744 TRIREDRAFT_105518 TRIREDRAFT_58952 TRIREDRAFT_76238 TRIREDRAFT_60810 TRIREDRAFT_35777 TRIREDRAFT_60847 TRIREDRAFT_121743 TRIREDRAFT_62285 TRIREDRAFT_62693 TRIREDRAFT_62872 TRIREDRAFT_27599 TRIREDRAFT_78970 TRIREDRAFT_122972 TRIREDRAFT_123473 TRIREDRAFT_81430 TRIREDRAFT_68169 TRIREDRAFT_81536 TRIREDRAFT_34221 TRIREDRAFT_23382 TRIREDRAFT_82327 TRIRE…	223	2.44	1.13934426229508	0.279342911694201
20.01.01.01 cation transport (H+, Na+, K+, Ca2+ , NH4+, etc.)	19	2.20	TRIREDRAFT_56744 TRIREDRAFT_105518 TRIREDRAFT_58952 TRIREDRAFT_76238 TRIREDRAFT_60810 TRIREDRAFT_35777 TRIREDRAFT_60847 TRIREDRAFT_62693 TRIREDRAFT_62872 TRIREDRAFT_27599 TRIREDRAFT_122972 TRIREDRAFT_123473 TRIREDRAFT_81430 TRIREDRAFT_68169 TRIREDRAFT_81536 TRIREDRAFT_34221 TRIREDRAFT_23382 TRIREDRAFT_82327 TRIREDRAFT_71072	182	1.99	1.10552763819095	0.357826819351385
20.01.01.01.01 heavy metal ion transport (Cu+, Fe3+, etc.)	1	0.11	TRIREDRAFT_71072	67	0.73	0.150684931506849	1
20.01.01.01.01.01 siderophore-iron transport	1	0.11	TRIREDRAFT_71072	24	0.26	0.423076923076923	1
20.01.01.07 anion transport	6	0.69	TRIREDRAFT_2076 TRIREDRAFT_39637 TRIREDRAFT_121743 TRIREDRAFT_62285 TRIREDRAFT_78970 TRIREDRAFT_123473	51	0.55	1.25454545454545	0.350126694074166
20.01.01.07.05 sulfate/sulfite transport	1	0.11	TRIREDRAFT_62285	6	0.06	1.83333333333333	0.448720089971237
20.01.01.07.07 phosphate transport	1	0.11	TRIREDRAFT_78970	19	0.20	0.55	1
20.01.03 C-compound and carbohydrate transport	27	3.13	TRIREDRAFT_2076 TRIREDRAFT_44175 TRIREDRAFT_119789 TRIREDRAFT_55630 TRIREDRAFT_55723 TRIREDRAFT_39637 TRIREDRAFT_56314 TRIREDRAFT_104077 TRIREDRAFT_57749 TRIREDRAFT_105260 TRIREDRAFT_76758 TRIREDRAFT_106029 TRIREDRAFT_60810 TRIREDRAFT_121743 TRIREDRAFT_62380 TRIREDRAFT_62693 TRIREDRAFT_121986 TRIREDRAFT_62611 TRIREDRAFT_65153 TRIREDRAFT_66786 TRIREDRAFT_67334 TRIREDRAFT_110768 TRIREDRAFT_123473 T…	200	2.19	1.42922374429224	0.0362717692407182
20.01.03.01 sugar transport	2	0.23	TRIREDRAFT_76758 TRIREDRAFT_62380	35	0.38	0.605263157894737	1
20.01.03.03 C4-dicarboxylate transport (e.g. malate, succinate, fumarate)	4	0.46	TRIREDRAFT_2076 TRIREDRAFT_44175 TRIREDRAFT_39637 TRIREDRAFT_121743	12	0.13	3.53846153846154	0.0211068827029867
20.01.07 amino acid/amino acid derivatives transport	10	1.16	TRIREDRAFT_54865 TRIREDRAFT_44175 TRIREDRAFT_55723 TRIREDRAFT_56314 TRIREDRAFT_57015 TRIREDRAFT_104077 TRIREDRAFT_66819 TRIREDRAFT_27181 TRIREDRAFT_5787 TRIREDRAFT_70098	66	0.72	1.61111111111111	0.0896265596305585
20.01.09 peptide transport	3	0.34	TRIREDRAFT_44278 TRIREDRAFT_46794 TRIREDRAFT_62693	21	0.23	1.47826086956522	0.318413655029754
20.01.10 protein transport	3	0.34	TRIREDRAFT_2687 TRIREDRAFT_62985 TRIREDRAFT_123659	236	2.58	0.131782945736434	1
20.01.11 amine / polyamine transport	7	0.81	TRIREDRAFT_55723 TRIREDRAFT_56314 TRIREDRAFT_104077 TRIREDRAFT_21595 TRIREDRAFT_75937 TRIREDRAFT_65583 TRIREDRAFT_70098	35	0.38	2.13157894736842	0.0422927044773202
20.01.13 lipid/fatty acid transport	10	1.16	TRIREDRAFT_41325 TRIREDRAFT_55723 TRIREDRAFT_56314 TRIREDRAFT_104077 TRIREDRAFT_105260 TRIREDRAFT_61948 TRIREDRAFT_62651 TRIREDRAFT_66819 TRIREDRAFT_70098 TRIREDRAFT_82327	99	1.08	1.07407407407407	0.461229205302826
20.01.15 electron transport	39	4.52	TRIREDRAFT_53079 TRIREDRAFT_54260 TRIREDRAFT_120357 TRIREDRAFT_104438 TRIREDRAFT_58689 TRIREDRAFT_21876 TRIREDRAFT_76366 TRIREDRAFT_58472 TRIREDRAFT_76238 TRIREDRAFT_76620 TRIREDRAFT_59377 TRIREDRAFT_121230 TRIREDRAFT_105851 TRIREDRAFT_59887 TRIREDRAFT_60352 TRIREDRAFT_60490 TRIREDRAFT_61212 TRIREDRAFT_60847 TRIREDRAFT_107463 TRIREDRAFT_78357 TRIREDRAFT_64330 TRIREDRAFT_4682 TRIREDRAFT_64900 TRIR…	269	2.95	1.53220338983051	0.00434143487537688
20.01.17 nucleotide/nucleoside/nucleobase transport	1	0.11	TRIREDRAFT_104106	24	0.26	0.423076923076923	1
20.01.23 allantoin and allantoate transport	5	0.58	TRIREDRAFT_119789 TRIREDRAFT_121986 TRIREDRAFT_65915 TRIREDRAFT_5612 TRIREDRAFT_71059	34	0.37	1.56756756756757	0.213833922208013
20.01.25 vitamine/cofactor transport	3	0.34	TRIREDRAFT_119789 TRIREDRAFT_121986 TRIREDRAFT_71059	39	0.42	0.80952380952381	1
20.01.26 neurotransmitter transport	3	0.34	TRIREDRAFT_55723 TRIREDRAFT_104077 TRIREDRAFT_70098	29	0.31	1.09677419354839	0.525129739111097
20.01.27 drug/toxin transport	26	3.01	TRIREDRAFT_54972 TRIREDRAFT_2068 TRIREDRAFT_119710 TRIREDRAFT_102953 TRIREDRAFT_44956 TRIREDRAFT_56095 TRIREDRAFT_45523 TRIREDRAFT_21595 TRIREDRAFT_57749 TRIREDRAFT_75937 TRIREDRAFT_78357 TRIREDRAFT_62693 TRIREDRAFT_78585 TRIREDRAFT_26642 TRIREDRAFT_79329 TRIREDRAFT_65114 TRIREDRAFT_71817 TRIREDRAFT_65583 TRIREDRAFT_28036 TRIREDRAFT_27181 TRIREDRAFT_68925 TRIREDRAFT_82327 TRIREDRAFT_70829 TRIREDR…	112	1.22	2.4672131147541	1.1520605130479e-05
20.03 transport facilities	64	7.43	TRIREDRAFT_44278 TRIREDRAFT_44175 TRIREDRAFT_54972 TRIREDRAFT_119710 TRIREDRAFT_41325 TRIREDRAFT_119789 TRIREDRAFT_102953 TRIREDRAFT_55723 TRIREDRAFT_44956 TRIREDRAFT_56314 TRIREDRAFT_45523 TRIREDRAFT_104077 TRIREDRAFT_104106 TRIREDRAFT_21595 TRIREDRAFT_56744 TRIREDRAFT_57749 TRIREDRAFT_75937 TRIREDRAFT_105518 TRIREDRAFT_58952 TRIREDRAFT_105260 TRIREDRAFT_76238 TRIREDRAFT_46794 TRIREDRAFT_59771 T…	542	5.94	1.25084175084175	0.0341130541177472
20.03.01 channel / pore class transport	5	0.58	TRIREDRAFT_105518 TRIREDRAFT_105870 TRIREDRAFT_60847 TRIREDRAFT_23382 TRIREDRAFT_82321	50	0.54	1.07407407407407	0.516591661518318
20.03.01.01 ion channels	3	0.34	TRIREDRAFT_105518 TRIREDRAFT_23382 TRIREDRAFT_82321	29	0.31	1.09677419354839	0.525129739111097
20.03.02 carrier (electrochemical potential-driven transport)	24	2.78	TRIREDRAFT_54972 TRIREDRAFT_119710 TRIREDRAFT_44956 TRIREDRAFT_56314 TRIREDRAFT_104106 TRIREDRAFT_21595 TRIREDRAFT_56744 TRIREDRAFT_75937 TRIREDRAFT_105260 TRIREDRAFT_76758 TRIREDRAFT_60810 TRIREDRAFT_35777 TRIREDRAFT_121743 TRIREDRAFT_62872 TRIREDRAFT_78585 TRIREDRAFT_78970 TRIREDRAFT_26642 TRIREDRAFT_79329 TRIREDRAFT_65583 TRIREDRAFT_28036 TRIREDRAFT_27181 TRIREDRAFT_123473 TRIREDRAFT_68169 TRI…	92	1.00	2.78	2.89057267184473e-06
20.03.02.02 symporter	5	0.58	TRIREDRAFT_56314 TRIREDRAFT_105260 TRIREDRAFT_76758 TRIREDRAFT_78970 TRIREDRAFT_123473	42	0.46	1.26086956521739	0.364229022932362
20.03.02.02.01 proton driven symporter	3	0.34	TRIREDRAFT_56314 TRIREDRAFT_105260 TRIREDRAFT_76758	30	0.32	1.0625	0.548654299556363
20.03.02.03 antiporter	19	2.20	TRIREDRAFT_54972 TRIREDRAFT_119710 TRIREDRAFT_44956 TRIREDRAFT_104106 TRIREDRAFT_21595 TRIREDRAFT_56744 TRIREDRAFT_75937 TRIREDRAFT_60810 TRIREDRAFT_35777 TRIREDRAFT_121743 TRIREDRAFT_62872 TRIREDRAFT_78585 TRIREDRAFT_26642 TRIREDRAFT_79329 TRIREDRAFT_65583 TRIREDRAFT_28036 TRIREDRAFT_27181 TRIREDRAFT_68169 TRIREDRAFT_28409	52	0.57	3.85964912280702	1.04273224904351e-07
20.03.02.03.01 proton driven antiporter	14	1.62	TRIREDRAFT_54972 TRIREDRAFT_119710 TRIREDRAFT_21595 TRIREDRAFT_56744 TRIREDRAFT_75937 TRIREDRAFT_60810 TRIREDRAFT_35777 TRIREDRAFT_62872 TRIREDRAFT_78585 TRIREDRAFT_65583 TRIREDRAFT_28036 TRIREDRAFT_27181 TRIREDRAFT_68169 TRIREDRAFT_28409	32	0.35	4.62857142857143	3.77504881723629e-07
20.03.22 transport ATPases	9	1.04	TRIREDRAFT_41325 TRIREDRAFT_58952 TRIREDRAFT_76238 TRIREDRAFT_60847 TRIREDRAFT_62693 TRIREDRAFT_122972 TRIREDRAFT_81430 TRIREDRAFT_81536 TRIREDRAFT_82327	85	0.93	1.11827956989247	0.41155716863345
20.03.25 ABC transporters	5	0.58	TRIREDRAFT_45523 TRIREDRAFT_62693 TRIREDRAFT_62611 TRIREDRAFT_23382 TRIREDRAFT_82327	73	0.80	0.725	1
20.09 transport routes	69	8.01	TRIREDRAFT_2076 TRIREDRAFT_44278 TRIREDRAFT_54865 TRIREDRAFT_54972 TRIREDRAFT_119710 TRIREDRAFT_74214 TRIREDRAFT_119789 TRIREDRAFT_102953 TRIREDRAFT_55630 TRIREDRAFT_55723 TRIREDRAFT_39637 TRIREDRAFT_44956 TRIREDRAFT_56095 TRIREDRAFT_104380 TRIREDRAFT_56314 TRIREDRAFT_45523 TRIREDRAFT_75146 TRIREDRAFT_104077 TRIREDRAFT_104106 TRIREDRAFT_21595 TRIREDRAFT_56744 TRIREDRAFT_2687 TRIREDRAFT_75361 TRIR…	995	10.9	0.734862385321101	1
20.09.01 nuclear transport	1	0.11	TRIREDRAFT_63909	81	0.88	0.125	1
20.09.04 mitochondrial transport	5	0.58	TRIREDRAFT_104106 TRIREDRAFT_2687 TRIREDRAFT_121743 TRIREDRAFT_78970 TRIREDRAFT_66819	107	1.17	0.495726495726496	1
20.09.13 vacuolar/lysosomal transport	7	0.81	TRIREDRAFT_75146 TRIREDRAFT_56744 TRIREDRAFT_58952 TRIREDRAFT_105775 TRIREDRAFT_78970 TRIREDRAFT_27181 TRIREDRAFT_68169	151	1.65	0.490909090909091	1
20.09.16 cellular export and secretion	28	3.25	TRIREDRAFT_44278 TRIREDRAFT_54972 TRIREDRAFT_119710 TRIREDRAFT_102953 TRIREDRAFT_44956 TRIREDRAFT_56095 TRIREDRAFT_104380 TRIREDRAFT_45523 TRIREDRAFT_21595 TRIREDRAFT_57749 TRIREDRAFT_75937 TRIREDRAFT_105518 TRIREDRAFT_105260 TRIREDRAFT_60810 TRIREDRAFT_62380 TRIREDRAFT_62693 TRIREDRAFT_78585 TRIREDRAFT_63909 TRIREDRAFT_26642 TRIREDRAFT_79329 TRIREDRAFT_65114 TRIREDRAFT_65583 TRIREDRAFT_28036 TRI…	210	2.30	1.41304347826087	0.0384201734733798
20.09.16.01 Type I protein secretion system (ABC-type transport systems)	1	0.11	TRIREDRAFT_82327	21	0.23	0.478260869565217	1
20.09.16.07 non-vesicular cellular export	2	0.23	TRIREDRAFT_57749 TRIREDRAFT_68925	4	0.04	5.75	0.0469954447607743
20.09.16.09 vesicular cellular export	1	0.11	TRIREDRAFT_104380	40	0.43	0.255813953488372	1
20.09.16.09.03 exocytosis	1	0.11	TRIREDRAFT_104380	37	0.40	0.275	1
20.09.18 cellular import	31	3.60	TRIREDRAFT_2076 TRIREDRAFT_54865 TRIREDRAFT_74214 TRIREDRAFT_119789 TRIREDRAFT_55630 TRIREDRAFT_55723 TRIREDRAFT_39637 TRIREDRAFT_56314 TRIREDRAFT_104077 TRIREDRAFT_75361 TRIREDRAFT_105260 TRIREDRAFT_46794 TRIREDRAFT_76758 TRIREDRAFT_106029 TRIREDRAFT_62380 TRIREDRAFT_62285 TRIREDRAFT_121986 TRIREDRAFT_65153 TRIREDRAFT_65915 TRIREDRAFT_66280 TRIREDRAFT_66819 TRIREDRAFT_110768 TRIREDRAFT_5612 TRIR…	363	3.98	0.904522613065327	1
20.09.18.07 non-vesicular cellular import	22	2.55	TRIREDRAFT_2076 TRIREDRAFT_54865 TRIREDRAFT_119789 TRIREDRAFT_55630 TRIREDRAFT_39637 TRIREDRAFT_105260 TRIREDRAFT_46794 TRIREDRAFT_76758 TRIREDRAFT_106029 TRIREDRAFT_62380 TRIREDRAFT_62285 TRIREDRAFT_121986 TRIREDRAFT_65153 TRIREDRAFT_65915 TRIREDRAFT_66819 TRIREDRAFT_5612 TRIREDRAFT_69282 TRIREDRAFT_5787 TRIREDRAFT_69574 TRIREDRAFT_69957 TRIREDRAFT_82321 TRIREDRAFT_71059	151	1.65	1.54545454545455	0.0262541340543943
20.09.18.09 vesicular cellular import	2	0.23	TRIREDRAFT_74214 TRIREDRAFT_75361	119	1.30	0.176923076923077	1
20.09.18.09.01 endocytosis	2	0.23	TRIREDRAFT_74214 TRIREDRAFT_75361	119	1.30	0.176923076923077	1
30 CELLULAR COMMUNICATION/SIGNAL TRANSDUCTION MECHANISM	17	1.97	TRIREDRAFT_103813 TRIREDRAFT_45652 TRIREDRAFT_72627 TRIREDRAFT_76620 TRIREDRAFT_59351 TRIREDRAFT_105870 TRIREDRAFT_29346 TRIREDRAFT_66786 TRIREDRAFT_66689 TRIREDRAFT_67334 TRIREDRAFT_123473 TRIREDRAFT_110744 TRIREDRAFT_111053 TRIREDRAFT_123806 TRIREDRAFT_68973 TRIREDRAFT_5647 TRIREDRAFT_112439	561	6.15	0.320325203252033	1
30.01 cellular signalling	13	1.50	TRIREDRAFT_103813 TRIREDRAFT_45652 TRIREDRAFT_76620 TRIREDRAFT_59351 TRIREDRAFT_105870 TRIREDRAFT_29346 TRIREDRAFT_66786 TRIREDRAFT_67334 TRIREDRAFT_110744 TRIREDRAFT_111053 TRIREDRAFT_68973 TRIREDRAFT_5647 TRIREDRAFT_112439	482	5.28	0.284090909090909	1
30.01.05 enzyme mediated signal transduction	1	0.11	TRIREDRAFT_45652	284	3.11	0.0353697749196141	1
30.01.05.01 protein kinase	1	0.11	TRIREDRAFT_45652	134	1.47	0.0748299319727891	1
30.01.05.01.06 serine/threonine kinase	1	0.11	TRIREDRAFT_45652	66	0.72	0.152777777777778	1
30.01.09 second messenger mediated signal transduction	2	0.23	TRIREDRAFT_45652 TRIREDRAFT_29346	92	1.00	0.23	1
30.01.09.08 hormone mediated signal transduction	1	0.11	TRIREDRAFT_45652	7	0.07	1.57142857142857	0.500828115279696
30.05 transmembrane signal transduction	6	0.69	TRIREDRAFT_45652 TRIREDRAFT_72627 TRIREDRAFT_76620 TRIREDRAFT_66689 TRIREDRAFT_123473 TRIREDRAFT_123806	161	1.76	0.392045454545455	1
30.05.01 receptor enzyme mediated signalling	1	0.11	TRIREDRAFT_76620	50	0.54	0.203703703703704	1
30.05.01.12 transmembrane receptor protein tyrosine kinase signalling pathways	1	0.11	TRIREDRAFT_76620	11	0.12	0.916666666666667	1
30.05.01.12.05 insulin receptor signalling pathway	1	0.11	TRIREDRAFT_76620	1	0.01	11	0.0944596818431157
30.05.02 non-enzymatic receptor mediated signalling	3	0.34	TRIREDRAFT_45652 TRIREDRAFT_72627 TRIREDRAFT_123806	73	0.80	0.425	1
30.05.02.24 G-protein coupled receptor signalling pathway	3	0.34	TRIREDRAFT_45652 TRIREDRAFT_72627 TRIREDRAFT_123806	31	0.34	1	0.571478801339111
32 CELL RESCUE, DEFENSE AND VIRULENCE	123	14.2	TRIREDRAFT_102735 TRIREDRAFT_53372 TRIREDRAFT_2076 TRIREDRAFT_53428 TRIREDRAFT_54972 TRIREDRAFT_54239 TRIREDRAFT_54260 TRIREDRAFT_2068 TRIREDRAFT_119710 TRIREDRAFT_41325 TRIREDRAFT_54886 TRIREDRAFT_102953 TRIREDRAFT_39637 TRIREDRAFT_44956 TRIREDRAFT_56095 TRIREDRAFT_56418 TRIREDRAFT_56700 TRIREDRAFT_45523 TRIREDRAFT_21595 TRIREDRAFT_2687 TRIREDRAFT_120371 TRIREDRAFT_57045 TRIREDRAFT_120696 TRIRED…	1050	11.5	1.23478260869565	0.00531898507924974
32.01 stress response	42	4.87	TRIREDRAFT_56095 TRIREDRAFT_56700 TRIREDRAFT_2687 TRIREDRAFT_120371 TRIREDRAFT_46285 TRIREDRAFT_58472 TRIREDRAFT_58698 TRIREDRAFT_120911 TRIREDRAFT_106129 TRIREDRAFT_73134 TRIREDRAFT_59940 TRIREDRAFT_121491 TRIREDRAFT_107554 TRIREDRAFT_62100 TRIREDRAFT_78357 TRIREDRAFT_62611 TRIREDRAFT_4240 TRIREDRAFT_122363 TRIREDRAFT_22654 TRIREDRAFT_64672 TRIREDRAFT_122778 TRIREDRAFT_65819 TRIREDRAFT_80142 TRI…	588	6.45	0.755038759689923	1
32.01.01 oxidative stress response	17	1.97	TRIREDRAFT_56700 TRIREDRAFT_120371 TRIREDRAFT_46285 TRIREDRAFT_58472 TRIREDRAFT_107554 TRIREDRAFT_62100 TRIREDRAFT_78357 TRIREDRAFT_122363 TRIREDRAFT_80335 TRIREDRAFT_110271 TRIREDRAFT_67013 TRIREDRAFT_81102 TRIREDRAFT_67538 TRIREDRAFT_111716 TRIREDRAFT_82327 TRIREDRAFT_70600 TRIREDRAFT_70988	90	0.98	2.01020408163265	0.00408066403529127
32.01.03 osmotic and salt stress response	6	0.69	TRIREDRAFT_56700 TRIREDRAFT_120911 TRIREDRAFT_122778 TRIREDRAFT_80335 TRIREDRAFT_110271 TRIREDRAFT_111716	72	0.78	0.884615384615384	1
32.01.04 pH stress response	5	0.58	TRIREDRAFT_56700 TRIREDRAFT_80335 TRIREDRAFT_110271 TRIREDRAFT_81430 TRIREDRAFT_111716	9	0.09	6.44444444444444	0.000677491120693161
32.01.05 heat shock response	9	1.04	TRIREDRAFT_56700 TRIREDRAFT_46285 TRIREDRAFT_62100 TRIREDRAFT_122363 TRIREDRAFT_80142 TRIREDRAFT_80335 TRIREDRAFT_110271 TRIREDRAFT_67493 TRIREDRAFT_111716	42	0.46	2.26086956521739	0.0147881010353406
32.01.07 unfolded protein response (e.g. ER quality control)	3	0.34	TRIREDRAFT_2687 TRIREDRAFT_59940 TRIREDRAFT_65819	75	0.82	0.414634146341463	1
32.01.09 DNA damage response	1	0.11	TRIREDRAFT_106129	128	1.40	0.0785714285714286	1
32.01.11 nutrient starvation response	4	0.46	TRIREDRAFT_56095 TRIREDRAFT_58698 TRIREDRAFT_27181 TRIREDRAFT_81843	37	0.40	1.15	0.467745014576411
32.05 disease, virulence and defense	54	6.27	TRIREDRAFT_53372 TRIREDRAFT_54972 TRIREDRAFT_54260 TRIREDRAFT_2068 TRIREDRAFT_119710 TRIREDRAFT_44956 TRIREDRAFT_56095 TRIREDRAFT_56418 TRIREDRAFT_45523 TRIREDRAFT_21595 TRIREDRAFT_105810 TRIREDRAFT_73248 TRIREDRAFT_60458 TRIREDRAFT_106272 TRIREDRAFT_121989 TRIREDRAFT_62611 TRIREDRAFT_122350 TRIREDRAFT_49048 TRIREDRAFT_78585 TRIREDRAFT_63909 TRIREDRAFT_122523 TRIREDRAFT_64330 TRIREDRAFT_65583 TRI…	298	3.26	1.92331288343558	1.74034953136832e-06
32.05.01 resistance proteins	21	2.43	TRIREDRAFT_54972 TRIREDRAFT_119710 TRIREDRAFT_44956 TRIREDRAFT_56095 TRIREDRAFT_45523 TRIREDRAFT_21595 TRIREDRAFT_62611 TRIREDRAFT_78585 TRIREDRAFT_122523 TRIREDRAFT_65583 TRIREDRAFT_109905 TRIREDRAFT_123251 TRIREDRAFT_28036 TRIREDRAFT_27181 TRIREDRAFT_123697 TRIREDRAFT_81690 TRIREDRAFT_68925 TRIREDRAFT_112085 TRIREDRAFT_82327 TRIREDRAFT_70932 TRIREDRAFT_70972	125	1.37	1.77372262773723	0.00640583633675984
32.05.01.01 antibiotic resistance	1	0.11	TRIREDRAFT_68925	9	0.09	1.22222222222222	0.590747743432584
32.05.01.03 chemical agent resistance	7	0.81	TRIREDRAFT_45523 TRIREDRAFT_122523 TRIREDRAFT_123251 TRIREDRAFT_123697 TRIREDRAFT_81690 TRIREDRAFT_82327 TRIREDRAFT_70932	45	0.49	1.6530612244898	0.127496682821641
32.05.03 defense related proteins	7	0.81	TRIREDRAFT_60458 TRIREDRAFT_122350 TRIREDRAFT_123274 TRIREDRAFT_67964 TRIREDRAFT_68204 TRIREDRAFT_111832 TRIREDRAFT_70631	51	0.55	1.47272727272727	0.2025814263042
32.05.05 virulence, disease factors	21	2.43	TRIREDRAFT_53372 TRIREDRAFT_2068 TRIREDRAFT_56418 TRIREDRAFT_105810 TRIREDRAFT_73248 TRIREDRAFT_106272 TRIREDRAFT_78585 TRIREDRAFT_65711 TRIREDRAFT_66598 TRIREDRAFT_66786 TRIREDRAFT_66534 TRIREDRAFT_80654 TRIREDRAFT_67334 TRIREDRAFT_5337 TRIREDRAFT_110744 TRIREDRAFT_5647 TRIREDRAFT_82041 TRIREDRAFT_111818 TRIREDRAFT_40156 TRIREDRAFT_70829 TRIREDRAFT_70972	103	1.13	2.15044247787611	0.000534250195843682
32.05.05.01 toxins	6	0.69	TRIREDRAFT_2068 TRIREDRAFT_78585 TRIREDRAFT_65711 TRIREDRAFT_66534 TRIREDRAFT_70829 TRIREDRAFT_70972	24	0.26	2.65384615384615	0.0213294894571032
32.07 detoxification	62	7.20	TRIREDRAFT_2076 TRIREDRAFT_53428 TRIREDRAFT_54972 TRIREDRAFT_54239 TRIREDRAFT_2068 TRIREDRAFT_119710 TRIREDRAFT_41325 TRIREDRAFT_54886 TRIREDRAFT_102953 TRIREDRAFT_39637 TRIREDRAFT_44956 TRIREDRAFT_56095 TRIREDRAFT_56700 TRIREDRAFT_45523 TRIREDRAFT_21595 TRIREDRAFT_120371 TRIREDRAFT_57045 TRIREDRAFT_120696 TRIREDRAFT_57749 TRIREDRAFT_75937 TRIREDRAFT_57555 TRIREDRAFT_58689 TRIREDRAFT_58472 TRIRED…	329	3.60	2	6.77216154970083e-08
32.07.01 detoxification involving cytochrome P450	7	0.81	TRIREDRAFT_57555 TRIREDRAFT_58689 TRIREDRAFT_64900 TRIREDRAFT_80425 TRIREDRAFT_66534 TRIREDRAFT_67964 TRIREDRAFT_123979	52	0.57	1.42105263157895	0.216499255512422
32.07.03 detoxification by modification	15	1.74	TRIREDRAFT_53428 TRIREDRAFT_56700 TRIREDRAFT_120371 TRIREDRAFT_57045 TRIREDRAFT_107554 TRIREDRAFT_107268 TRIREDRAFT_80335 TRIREDRAFT_109905 TRIREDRAFT_110271 TRIREDRAFT_81102 TRIREDRAFT_67538 TRIREDRAFT_111716 TRIREDRAFT_23382 TRIREDRAFT_112523 TRIREDRAFT_70988	47	0.51	3.41176470588235	1.56886496620296e-05
32.07.05 detoxification by export	20	2.32	TRIREDRAFT_54972 TRIREDRAFT_2068 TRIREDRAFT_119710 TRIREDRAFT_102953 TRIREDRAFT_56095 TRIREDRAFT_45523 TRIREDRAFT_21595 TRIREDRAFT_57749 TRIREDRAFT_75937 TRIREDRAFT_78585 TRIREDRAFT_71817 TRIREDRAFT_65583 TRIREDRAFT_28036 TRIREDRAFT_27181 TRIREDRAFT_68925 TRIREDRAFT_82327 TRIREDRAFT_70829 TRIREDRAFT_28409 TRIREDRAFT_70932 TRIREDRAFT_70972	86	0.94	2.46808510638298	0.000112717644159132
32.07.07 oxygen and radical detoxification	11	1.27	TRIREDRAFT_54886 TRIREDRAFT_120371 TRIREDRAFT_57045 TRIREDRAFT_58472 TRIREDRAFT_107554 TRIREDRAFT_107268 TRIREDRAFT_66614 TRIREDRAFT_67013 TRIREDRAFT_67538 TRIREDRAFT_69896 TRIREDRAFT_70600	59	0.64	1.984375	0.0207293948938399
32.07.07.01 catalase reaction	5	0.58	TRIREDRAFT_120371 TRIREDRAFT_58472 TRIREDRAFT_67013 TRIREDRAFT_67538 TRIREDRAFT_70600	9	0.09	6.44444444444444	0.000677491120693161
32.07.07.03 glutathione conjugation reaction	3	0.34	TRIREDRAFT_54886 TRIREDRAFT_107554 TRIREDRAFT_107268	13	0.14	2.42857142857143	0.117592241972542
32.07.07.07 superoxide metabolism	1	0.11	TRIREDRAFT_57045	13	0.14	0.785714285714286	1
32.07.09 detoxification by degradation	2	0.23	TRIREDRAFT_54239 TRIREDRAFT_61055	23	0.25	0.92	1
32.10 degradation / modification of foreign (exogenous) compounds	6	0.69	TRIREDRAFT_102735 TRIREDRAFT_56418 TRIREDRAFT_73248 TRIREDRAFT_61055 TRIREDRAFT_61293 TRIREDRAFT_82616	42	0.46	1.5	0.201104435126168
32.10.07 degradation / modification of foreign (exogenous) polysaccharides	4	0.46	TRIREDRAFT_102735 TRIREDRAFT_56418 TRIREDRAFT_73248 TRIREDRAFT_82616	23	0.25	1.84	0.166677990722262
32.10.09 degradation / modification of foreign (exogenous) ester compounds	2	0.23	TRIREDRAFT_61055 TRIREDRAFT_61293	8	0.08	2.875	0.170513123052066
34 INTERACTION WITH THE ENVIRONMENT	48	5.57	TRIREDRAFT_53428 TRIREDRAFT_103158 TRIREDRAFT_2068 TRIREDRAFT_74282 TRIREDRAFT_54886 TRIREDRAFT_55871 TRIREDRAFT_57015 TRIREDRAFT_56744 TRIREDRAFT_104557 TRIREDRAFT_105518 TRIREDRAFT_58952 TRIREDRAFT_105260 TRIREDRAFT_76238 TRIREDRAFT_120911 TRIREDRAFT_58672 TRIREDRAFT_105870 TRIREDRAFT_105851 TRIREDRAFT_121491 TRIREDRAFT_61293 TRIREDRAFT_35777 TRIREDRAFT_60849 TRIREDRAFT_60847 TRIREDRAFT_62285 T…	626	6.86	0.811953352769679	1
34.01 homeostasis	21	2.43	TRIREDRAFT_56744 TRIREDRAFT_105518 TRIREDRAFT_58952 TRIREDRAFT_105260 TRIREDRAFT_76238 TRIREDRAFT_35777 TRIREDRAFT_60849 TRIREDRAFT_60847 TRIREDRAFT_62285 TRIREDRAFT_4231 TRIREDRAFT_78970 TRIREDRAFT_22654 TRIREDRAFT_41590 TRIREDRAFT_122972 TRIREDRAFT_81430 TRIREDRAFT_68169 TRIREDRAFT_68204 TRIREDRAFT_81536 TRIREDRAFT_23382 TRIREDRAFT_82327 TRIREDRAFT_71072	263	2.88	0.84375	1
34.01.01 homeostasis of cations	18	2.09	TRIREDRAFT_56744 TRIREDRAFT_105518 TRIREDRAFT_58952 TRIREDRAFT_105260 TRIREDRAFT_76238 TRIREDRAFT_35777 TRIREDRAFT_60849 TRIREDRAFT_60847 TRIREDRAFT_4231 TRIREDRAFT_41590 TRIREDRAFT_122972 TRIREDRAFT_81430 TRIREDRAFT_68169 TRIREDRAFT_68204 TRIREDRAFT_81536 TRIREDRAFT_23382 TRIREDRAFT_82327 TRIREDRAFT_71072	224	2.45	0.853061224489796	1
34.01.01.01 homeostasis of metal ions (Na, K, Ca etc.)	15	1.74	TRIREDRAFT_56744 TRIREDRAFT_105518 TRIREDRAFT_58952 TRIREDRAFT_35777 TRIREDRAFT_60849 TRIREDRAFT_4231 TRIREDRAFT_41590 TRIREDRAFT_122972 TRIREDRAFT_81430 TRIREDRAFT_68169 TRIREDRAFT_68204 TRIREDRAFT_81536 TRIREDRAFT_23382 TRIREDRAFT_82327 TRIREDRAFT_71072	149	1.63	1.06748466257669	0.437752746297997
34.01.01.03 homeostasis of protons	6	0.69	TRIREDRAFT_56744 TRIREDRAFT_105260 TRIREDRAFT_76238 TRIREDRAFT_35777 TRIREDRAFT_60847 TRIREDRAFT_68169	57	0.62	1.11290322580645	0.454546835305094
34.01.03 homeostasis of anions	2	0.23	TRIREDRAFT_62285 TRIREDRAFT_78970	29	0.31	0.741935483870968	1
34.01.03.01 homeostasis of sulfate	1	0.11	TRIREDRAFT_62285	5	0.05	2.2	0.391179539294213
34.01.03.03 homeostasis of phosphate	1	0.11	TRIREDRAFT_78970	8	0.08	1.375	0.548015971312217
34.03 membrane excitability	2	0.23	TRIREDRAFT_61293 TRIREDRAFT_70631	27	0.29	0.793103448275862	1
34.03.01 synaptic transmission	2	0.23	TRIREDRAFT_61293 TRIREDRAFT_70631	24	0.26	0.884615384615385	1
34.03.03 regulation, generation and propagation of action potential	2	0.23	TRIREDRAFT_61293 TRIREDRAFT_70631	12	0.13	1.76923076923077	0.315444438533621
34.07 cell adhesion	1	0.11	TRIREDRAFT_74282	38	0.41	0.268292682926829	1
34.11 cellular sensing and response to external stimulus	24	2.78	TRIREDRAFT_53428 TRIREDRAFT_103158 TRIREDRAFT_2068 TRIREDRAFT_54886 TRIREDRAFT_55871 TRIREDRAFT_57015 TRIREDRAFT_104557 TRIREDRAFT_120911 TRIREDRAFT_58672 TRIREDRAFT_105870 TRIREDRAFT_105851 TRIREDRAFT_121491 TRIREDRAFT_78585 TRIREDRAFT_63909 TRIREDRAFT_122778 TRIREDRAFT_40808 TRIREDRAFT_66819 TRIREDRAFT_67493 TRIREDRAFT_80833 TRIREDRAFT_81102 TRIREDRAFT_123473 TRIREDRAFT_70829 TRIREDRAFT_70972 T…	272	2.98	0.932885906040269	1
34.11.01 photoperception and response	4	0.46	TRIREDRAFT_55871 TRIREDRAFT_104557 TRIREDRAFT_58672 TRIREDRAFT_40808	43	0.47	0.978723404255319	1
34.11.03 chemoperception and response	15	1.74	TRIREDRAFT_53428 TRIREDRAFT_103158 TRIREDRAFT_2068 TRIREDRAFT_54886 TRIREDRAFT_120911 TRIREDRAFT_105851 TRIREDRAFT_78585 TRIREDRAFT_122778 TRIREDRAFT_66819 TRIREDRAFT_80833 TRIREDRAFT_81102 TRIREDRAFT_123473 TRIREDRAFT_70829 TRIREDRAFT_70972 TRIREDRAFT_70988	118	1.29	1.34883720930233	0.144484042879976
34.11.03.03 chemotaxis	1	0.11	TRIREDRAFT_123473	9	0.09	1.22222222222222	0.590747743432584
34.11.03.11 pH response	1	0.11	TRIREDRAFT_80833	15	0.16	0.6875	1
34.11.03.13 osmosensing and response	4	0.46	TRIREDRAFT_120911 TRIREDRAFT_105851 TRIREDRAFT_122778 TRIREDRAFT_66819	53	0.58	0.793103448275862	1
34.11.09 temperature perception and response	1	0.11	TRIREDRAFT_67493	24	0.26	0.423076923076923	1
34.11.10 response to biotic stimulus	2	0.23	TRIREDRAFT_63909 TRIREDRAFT_80833	14	0.15	1.53333333333333	0.386710580254848
34.11.11 rhythm (e.g. circadian, ultradian)	1	0.11	TRIREDRAFT_121491	20	0.21	0.523809523809524	1
34.11.12 perception of nutrients and nutritional adaptation	2	0.23	TRIREDRAFT_57015 TRIREDRAFT_80833	57	0.62	0.370967741935484	1
36 SYSTEMIC INTERACTION WITH THE ENVIRONMENT	2	0.23	TRIREDRAFT_58580 TRIREDRAFT_59351	20	0.21	1.0952380952381	0.576045169617798
36.20 plant / fungal specific systemic sensing and response	2	0.23	TRIREDRAFT_58580 TRIREDRAFT_59351	20	0.21	1.0952380952381	0.576045169617798
36.20.18 plant hormonal regulation	2	0.23	TRIREDRAFT_58580 TRIREDRAFT_59351	20	0.21	1.0952380952381	0.576045169617798
40 CELL FATE	17	1.97	TRIREDRAFT_74214 TRIREDRAFT_53542 TRIREDRAFT_45652 TRIREDRAFT_58580 TRIREDRAFT_59351 TRIREDRAFT_59151 TRIREDRAFT_29346 TRIREDRAFT_60849 TRIREDRAFT_78713 TRIREDRAFT_78984 TRIREDRAFT_63909 TRIREDRAFT_22654 TRIREDRAFT_66280 TRIREDRAFT_66689 TRIREDRAFT_80871 TRIREDRAFT_81260 TRIREDRAFT_82512	465	5.10	0.386274509803922	1
40.01 cell growth / morphogenesis	13	1.50	TRIREDRAFT_74214 TRIREDRAFT_53542 TRIREDRAFT_45652 TRIREDRAFT_58580 TRIREDRAFT_59151 TRIREDRAFT_29346 TRIREDRAFT_78713 TRIREDRAFT_78984 TRIREDRAFT_66280 TRIREDRAFT_66689 TRIREDRAFT_80871 TRIREDRAFT_81260 TRIREDRAFT_82512	325	3.56	0.421348314606742	1
40.01.03 directional cell growth (morphogenesis)	1	0.11	TRIREDRAFT_53542	91	0.99	0.111111111111111	1
40.01.05 growth regulators / regulation of cell size	1	0.11	TRIREDRAFT_58580	36	0.39	0.282051282051282	1
40.02.03 activity of intercellular mediators	2	0.23	TRIREDRAFT_60849 TRIREDRAFT_66689	11	0.12	1.91666666666667	0.279033138491257
40.02.03.05 growth factors	2	0.23	TRIREDRAFT_60849 TRIREDRAFT_66689	5	0.05	4.6	0.0734859534350116
40.10 cell death	2	0.23	TRIREDRAFT_63909 TRIREDRAFT_22654	141	1.54	0.149350649350649	1
40.10.02 apoptosis (type I programmed cell death)	2	0.23	TRIREDRAFT_63909 TRIREDRAFT_22654	126	1.38	0.166666666666667	1
40.10.02.02 apoptotic program	1	0.11	TRIREDRAFT_63909	20	0.21	0.523809523809524	1
40.10.02.02.02 caspase activation	1	0.11	TRIREDRAFT_63909	7	0.07	1.57142857142857	0.500828115279696
40.10.02.03 induction of apoptosis	1	0.11	TRIREDRAFT_63909	22	0.24	0.458333333333333	1
40.20 cell aging	1	0.11	TRIREDRAFT_59351	38	0.41	0.268292682926829	1
41 DEVELOPMENT (Systemic)	4	0.46	TRIREDRAFT_21509 TRIREDRAFT_45652 TRIREDRAFT_121474 TRIREDRAFT_111126	90	0.98	0.469387755102041	1
41.01 fungal/microorganismic development	4	0.46	TRIREDRAFT_21509 TRIREDRAFT_45652 TRIREDRAFT_121474 TRIREDRAFT_111126	90	0.98	0.469387755102041	1
41.01.01 mating (fertilization)	2	0.23	TRIREDRAFT_45652 TRIREDRAFT_111126	41	0.44	0.522727272727273	1
41.01.03 tissue pattern formation	1	0.11	TRIREDRAFT_121474	16	0.17	0.647058823529412	1
41.01.03.01 fruit body development (sexually or asexually derived spores)	1	0.11	TRIREDRAFT_121474	14	0.15	0.733333333333333	1
42 BIOGENESIS OF CELLULAR COMPONENTS	40	4.64	TRIREDRAFT_102382 TRIREDRAFT_74214 TRIREDRAFT_74156 TRIREDRAFT_53542 TRIREDRAFT_53961 TRIREDRAFT_74282 TRIREDRAFT_56819 TRIREDRAFT_56418 TRIREDRAFT_72632 TRIREDRAFT_45652 TRIREDRAFT_104438 TRIREDRAFT_58701 TRIREDRAFT_58450 TRIREDRAFT_120877 TRIREDRAFT_76620 TRIREDRAFT_3094 TRIREDRAFT_73248 TRIREDRAFT_3447 TRIREDRAFT_22210 TRIREDRAFT_60849 TRIREDRAFT_121743 TRIREDRAFT_78713 TRIREDRAFT_4231 TRIREDR…	1026	11.2	0.414285714285714	1
42.01 cell wall	14	1.62	TRIREDRAFT_53542 TRIREDRAFT_56819 TRIREDRAFT_72632 TRIREDRAFT_45652 TRIREDRAFT_58701 TRIREDRAFT_58450 TRIREDRAFT_3447 TRIREDRAFT_78713 TRIREDRAFT_39942 TRIREDRAFT_110271 TRIREDRAFT_80833 TRIREDRAFT_123726 TRIREDRAFT_123659 TRIREDRAFT_111832	239	2.62	0.618320610687023	1
42.02 eukaryotic plasma membrane	1	0.11	TRIREDRAFT_80654	20	0.21	0.523809523809524	1
42.04 cytoskeleton/structural proteins	3	0.34	TRIREDRAFT_74214 TRIREDRAFT_80871 TRIREDRAFT_82512	267	2.92	0.116438356164384	1
42.04.03 actin cytoskeleton	2	0.23	TRIREDRAFT_74214 TRIREDRAFT_80871	108	1.18	0.194915254237288	1
42.10 nucleus	6	0.69	TRIREDRAFT_22210 TRIREDRAFT_4231 TRIREDRAFT_122541 TRIREDRAFT_4921 TRIREDRAFT_111126 TRIREDRAFT_34221	284	3.11	0.221864951768489	1
42.10.03 organization of chromosome structure	6	0.69	TRIREDRAFT_22210 TRIREDRAFT_4231 TRIREDRAFT_122541 TRIREDRAFT_4921 TRIREDRAFT_111126 TRIREDRAFT_34221	240	2.63	0.262357414448669	1
42.16 mitochondrion	7	0.81	TRIREDRAFT_102382 TRIREDRAFT_104438 TRIREDRAFT_120877 TRIREDRAFT_76620 TRIREDRAFT_60849 TRIREDRAFT_121743 TRIREDRAFT_123274	145	1.59	0.509433962264151	1
42.25 vacuole or lysosome	4	0.46	TRIREDRAFT_3094 TRIREDRAFT_27181 TRIREDRAFT_111838 TRIREDRAFT_69736	55	0.60	0.766666666666667	1
42.27 extracellular / secretion proteins	5	0.58	TRIREDRAFT_74156 TRIREDRAFT_53961 TRIREDRAFT_74282 TRIREDRAFT_56418 TRIREDRAFT_73248	22	0.24	2.41666666666667	0.0504620763845617
42.27.01 extracellular matrix	1	0.11	TRIREDRAFT_74282	3	0.03	3.66666666666667	0.257479477781973
43 CELL TYPE DIFFERENTIATION	25	2.90	TRIREDRAFT_53372 TRIREDRAFT_74214 TRIREDRAFT_53542 TRIREDRAFT_45652 TRIREDRAFT_58698 TRIREDRAFT_105808 TRIREDRAFT_121474 TRIREDRAFT_106223 TRIREDRAFT_121491 TRIREDRAFT_122284 TRIREDRAFT_78713 TRIREDRAFT_66280 TRIREDRAFT_5084 TRIREDRAFT_66786 TRIREDRAFT_72259 TRIREDRAFT_67334 TRIREDRAFT_80871 TRIREDRAFT_80833 TRIREDRAFT_110744 TRIREDRAFT_123659 TRIREDRAFT_5647 TRIREDRAFT_112319 TRIREDRAFT_70527 TR…	498	5.46	0.531135531135531	1
43.01 fungal/microorganismic cell type differentiation	25	2.90	TRIREDRAFT_53372 TRIREDRAFT_74214 TRIREDRAFT_53542 TRIREDRAFT_45652 TRIREDRAFT_58698 TRIREDRAFT_105808 TRIREDRAFT_121474 TRIREDRAFT_106223 TRIREDRAFT_121491 TRIREDRAFT_122284 TRIREDRAFT_78713 TRIREDRAFT_66280 TRIREDRAFT_5084 TRIREDRAFT_66786 TRIREDRAFT_72259 TRIREDRAFT_67334 TRIREDRAFT_80871 TRIREDRAFT_80833 TRIREDRAFT_110744 TRIREDRAFT_123659 TRIREDRAFT_5647 TRIREDRAFT_112319 TRIREDRAFT_70527 TR…	498	5.46	0.531135531135531	1
43.01.03 fungal and other eukaryotic cell type differentiation	25	2.90	TRIREDRAFT_53372 TRIREDRAFT_74214 TRIREDRAFT_53542 TRIREDRAFT_45652 TRIREDRAFT_58698 TRIREDRAFT_105808 TRIREDRAFT_121474 TRIREDRAFT_106223 TRIREDRAFT_121491 TRIREDRAFT_122284 TRIREDRAFT_78713 TRIREDRAFT_66280 TRIREDRAFT_5084 TRIREDRAFT_66786 TRIREDRAFT_72259 TRIREDRAFT_67334 TRIREDRAFT_80871 TRIREDRAFT_80833 TRIREDRAFT_110744 TRIREDRAFT_123659 TRIREDRAFT_5647 TRIREDRAFT_112319 TRIREDRAFT_70527 TR…	498	5.46	0.531135531135531	1
43.01.03.05 budding, cell polarity and filament formation	8	0.92	TRIREDRAFT_74214 TRIREDRAFT_53542 TRIREDRAFT_45652 TRIREDRAFT_78713 TRIREDRAFT_66280 TRIREDRAFT_80871 TRIREDRAFT_123659 TRIREDRAFT_82512	258	2.83	0.325088339222615	1
43.01.03.07 development of conidia	4	0.46	TRIREDRAFT_53372 TRIREDRAFT_105808 TRIREDRAFT_121491 TRIREDRAFT_5084	10	0.10	4.6	0.0104327371879389
43.01.03.09 development of asco- basidio- or zygospore	4	0.46	TRIREDRAFT_58698 TRIREDRAFT_121474 TRIREDRAFT_80833 TRIREDRAFT_70527	169	1.85	0.248648648648649	1
99 UNCLASSIFIED PROTEINS	412	47.8	TRIREDRAFT_103156 TRIREDRAFT_103153 TRIREDRAFT_54444 TRIREDRAFT_53859 TRIREDRAFT_53777 TRIREDRAFT_119534 TRIREDRAFT_44362 TRIREDRAFT_103131 TRIREDRAFT_103336 TRIREDRAFT_53500 TRIREDRAFT_103366 TRIREDRAFT_53824 TRIREDRAFT_103130 TRIREDRAFT_102906 TRIREDRAFT_103134 TRIREDRAFT_102996 TRIREDRAFT_102789 TRIREDRAFT_53722 TRIREDRAFT_53501 TRIREDRAFT_119956 TRIREDRAFT_1818 TRIREDRAFT_44366 TRIREDRAFT_103…	3705	40.6	1.17733990147783	4.1324541345817e-06

## Sheet: down ypr2 LL
Functional category analysis of genes downregulated in ∆ypr2 in light (LL)
FUNCTIONAL CATEGORY	abs SET	rel SET	genes SET	abs GENOME	rel GENOME	rel SET/rel GENOME	P-VALUE
01 METABOLISM	7	36.8	TRIREDRAFT_103136 TRIREDRAFT_57749 TRIREDRAFT_60889 TRIREDRAFT_65067 TRIREDRAFT_50616 TRIREDRAFT_69811 TRIREDRAFT_112115	2966	32.5	1.13230769230769	0.427315630400106
01.01 amino acid metabolism	2	10.5	TRIREDRAFT_65067 TRIREDRAFT_69811	452	4.95	2.12121212121212	0.242310300326704
01.05 C-compound and carbohydrate metabolism	3	15.7	TRIREDRAFT_103136 TRIREDRAFT_65067 TRIREDRAFT_50616	1145	12.5	1.256	0.433571812454711
01.05.02 sugar, glucoside, polyol and carboxylate metabolism	1	5.26	TRIREDRAFT_65067	243	2.66	1.97744360902256	0.401851689568049
01.05.02.07 sugar, glucoside, polyol and carboxylate catabolism	1	5.26	TRIREDRAFT_65067	169	1.85	2.84324324324324	0.29948398202193
01.05.06 C-2 compound and organic acid metabolism	1	5.26	TRIREDRAFT_103136	31	0.34	15.4705882352941	0.0627385454489323
01.06 lipid, fatty acid and isoprenoid metabolism	2	10.5	TRIREDRAFT_103136 TRIREDRAFT_69811	652	7.15	1.46853146853147	0.398674980932087
01.06.05 fatty acid metabolism	1	5.26	TRIREDRAFT_103136	113	1.23	4.27642276422764	0.211208969274783
01.07 metabolism of vitamins, cofactors, and prosthetic groups	1	5.26	TRIREDRAFT_69811	281	3.08	1.70779220779221	0.448742898706425
01.07.01 biosynthesis of vitamins, cofactors, and prosthetic groups	1	5.26	TRIREDRAFT_69811	160	1.75	3.00571428571429	0.285958168041217
01.20 secondary metabolism	5	26.3	TRIREDRAFT_57749 TRIREDRAFT_60889 TRIREDRAFT_65067 TRIREDRAFT_69811 TRIREDRAFT_112115	910	9.98	2.63527054108216	0.0348155569375693
01.20.01 metabolism of primary metabolic sugar derivatives	1	5.26	TRIREDRAFT_65067	15	0.16	32.875	0.0308383533891892
01.20.01.09 metabolism of aminoglycoside antibiotics	1	5.26	TRIREDRAFT_65067	3	0.03	175.333333333333	0.00624108567626767
01.20.37 metabolism of peptide derived compounds	1	5.26	TRIREDRAFT_69811	37	0.40	13.15	0.0744426150276674
01.20.37.01 metabolism of thioredoxin, glutaredoxin, glutathion	1	5.26	TRIREDRAFT_69811	21	0.23	22.8695652173913	0.0429196034587137
02 ENERGY	2	10.5	TRIREDRAFT_103136 TRIREDRAFT_50616	508	5.57	1.8850987432675	0.286437595341435
02.11 electron transport and membrane-associated energy conservation	1	5.26	TRIREDRAFT_103136	131	1.43	3.67832167832168	0.24067207739234
02.13 respiration	1	5.26	TRIREDRAFT_103136	154	1.68	3.13095238095238	0.276803906372055
02.16 fermentation	1	5.26	TRIREDRAFT_103136	72	0.78	6.74358974358974	0.140004178896217
02.16.03 lactate fermentation	1	5.26	TRIREDRAFT_103136	10	0.10	52.6	0.0206604238549314
02.19 metabolism of energy reserves (e.g. glycogen, trehalose)	1	5.26	TRIREDRAFT_50616	52	0.57	9.2280701754386	0.10310000342019
14 PROTEIN FATE (folding, modification, destination)	1	5.26	TRIREDRAFT_103813	1332	14.6	0.36027397260274	0.950452658072567
14.07 protein modification	1	5.26	TRIREDRAFT_103813	771	8.45	0.622485207100592	0.813799468328899
14.07.03 modification by phosphorylation, dephosphorylation, autophosphorylation	1	5.26	TRIREDRAFT_103813	234	2.56	2.0546875	0.390205116015045
16 PROTEIN WITH BINDING FUNCTION OR COFACTOR REQUIREMENT (structural or catalytic)	2	10.5	TRIREDRAFT_103136 TRIREDRAFT_65067	2682	29.4	0.357142857142857	0.988180768698293
16.19 nucleotide/nucleoside/nucleobase binding	1	5.26	TRIREDRAFT_65067	763	8.37	0.628434886499403	0.810374355835816
16.19.03 ATP binding	1	5.26	TRIREDRAFT_65067	570	6.25	0.8416	0.707174938998308
16.21 complex cofactor/cosubstrate/vitamine binding	1	5.26	TRIREDRAFT_103136	370	4.05	1.29876543209877	0.545310966981588
16.21.05 FAD/FMN binding	1	5.26	TRIREDRAFT_103136	104	1.14	4.6140350877193	0.196074405846609
20 CELLULAR TRANSPORT, TRANSPORT FACILITIES AND TRANSPORT ROUTES	5	26.3	TRIREDRAFT_103136 TRIREDRAFT_57749 TRIREDRAFT_60889 TRIREDRAFT_65067 TRIREDRAFT_112115	1503	16.4	1.60365853658537	0.19254538164495
20.01 transported compounds (substrates)	4	21.0	TRIREDRAFT_103136 TRIREDRAFT_57749 TRIREDRAFT_60889 TRIREDRAFT_112115	1116	12.2	1.72131147540984	0.196176967183086
20.01.03 C-compound and carbohydrate transport	2	10.5	TRIREDRAFT_57749 TRIREDRAFT_60889	200	2.19	4.79452054794521	0.0641563176878212
20.01.15 electron transport	1	5.26	TRIREDRAFT_103136	269	2.95	1.78305084745763	0.434325138561329
20.01.27 drug/toxin transport	2	10.5	TRIREDRAFT_57749 TRIREDRAFT_112115	112	1.22	8.60655737704918	0.0223290669938001
20.03 transport facilities	4	21.0	TRIREDRAFT_57749 TRIREDRAFT_60889 TRIREDRAFT_65067 TRIREDRAFT_112115	542	5.94	3.53535353535354	0.0234566692515675
20.03.01 channel / pore class transport	1	5.26	TRIREDRAFT_65067	50	0.54	9.74074074074074	0.0993281837675857
20.03.25 ABC transporters	2	10.5	TRIREDRAFT_65067 TRIREDRAFT_112115	73	0.80	13.125	0.00990639240169371
20.09 transport routes	4	21.0	TRIREDRAFT_57749 TRIREDRAFT_60889 TRIREDRAFT_65067 TRIREDRAFT_112115	995	10.9	1.92660550458716	0.14576167774151
20.09.16 cellular export and secretion	2	10.5	TRIREDRAFT_57749 TRIREDRAFT_112115	210	2.30	4.56521739130435	0.0698887844159246
20.09.16.01 Type I protein secretion system (ABC-type transport systems)	1	5.26	TRIREDRAFT_112115	21	0.23	22.8695652173913	0.0429196034587137
20.09.16.07 non-vesicular cellular export	1	5.26	TRIREDRAFT_57749	4	0.04	131.5	0.00831323442211391
20.09.18 cellular import	2	10.5	TRIREDRAFT_60889 TRIREDRAFT_65067	363	3.98	2.63819095477387	0.173777029690003
20.09.18.07 non-vesicular cellular import	1	5.26	TRIREDRAFT_60889	151	1.65	3.18787878787879	0.272185188889548
30 CELLULAR COMMUNICATION/SIGNAL TRANSDUCTION MECHANISM	1	5.26	TRIREDRAFT_103813	561	6.15	0.855284552845528	0.701252831222246
30.01 cellular signalling	1	5.26	TRIREDRAFT_103813	482	5.28	0.996212121212121	0.644171472007836
32 CELL RESCUE, DEFENSE AND VIRULENCE	2	10.5	TRIREDRAFT_57749 TRIREDRAFT_112115	1050	11.5	0.91304347826087	0.6607487149526
32.05 disease, virulence and defense	1	5.26	TRIREDRAFT_112115	298	3.26	1.61349693251534	0.468573218467036
32.05.01 resistance proteins	1	5.26	TRIREDRAFT_112115	125	1.37	3.83941605839416	0.230968877261643
32.07 detoxification	2	10.5	TRIREDRAFT_57749 TRIREDRAFT_112115	329	3.60	2.91666666666667	0.148683683097818
32.07.05 detoxification by export	2	10.5	TRIREDRAFT_57749 TRIREDRAFT_112115	86	0.94	11.1702127659574	0.0135579267278444
34 INTERACTION WITH THE ENVIRONMENT	1	5.26	TRIREDRAFT_65067	626	6.86	0.766763848396501	0.741598107001034
34.01 homeostasis	1	5.26	TRIREDRAFT_65067	263	2.88	1.82638888888889	0.426982993267154
34.01.01 homeostasis of cations	1	5.26	TRIREDRAFT_65067	224	2.45	2.1469387755102	0.377012607003596
42 BIOGENESIS OF CELLULAR COMPONENTS	1	5.26	TRIREDRAFT_103136	1026	11.2	0.469642857142857	0.896821269967594
42.16 mitochondrion	1	5.26	TRIREDRAFT_103136	145	1.59	3.30817610062893	0.26286378726349
99 UNCLASSIFIED PROTEINS	11	57.8	TRIREDRAFT_103907 TRIREDRAFT_57034 TRIREDRAFT_76065 TRIREDRAFT_105445 TRIREDRAFT_106537 TRIREDRAFT_107972 TRIREDRAFT_122614 TRIREDRAFT_71823 TRIREDRAFT_109338 TRIREDRAFT_111514 TRIREDRAFT_43101	3705	40.6	1.42364532019704	0.0980809855173294

## Sheet: up ypr2 LL
Functional category analysis of genes upregulated in ∆ypr2 in light (LL)
FUNCTIONAL CATEGORY	abs SET	rel SET	genes SET	abs GENOME	rel GENOME	rel SET/rel GENOME	P-VALUE
01 METABOLISM	28	37.8	TRIREDRAFT_43701 TRIREDRAFT_54239 TRIREDRAFT_73631 TRIREDRAFT_73638 TRIREDRAFT_73643 TRIREDRAFT_120312 TRIREDRAFT_72567 TRIREDRAFT_120961 TRIREDRAFT_105752 TRIREDRAFT_47424 TRIREDRAFT_60518 TRIREDRAFT_60810 TRIREDRAFT_60758 TRIREDRAFT_62285 TRIREDRAFT_66041 TRIREDRAFT_80659 TRIREDRAFT_123232 TRIREDRAFT_66888 TRIREDRAFT_68279 TRIREDRAFT_123639 TRIREDRAFT_123818 TRIREDRAFT_82026 TRIREDRAFT_112125 T…	2966	32.5	1.16307692307692	0.195998815457384
01.01 amino acid metabolism	2	2.70	TRIREDRAFT_62285 TRIREDRAFT_80659	452	4.95	0.545454545454546	0.888221457380244
01.01.09 metabolism of the cysteine - aromatic group	1	1.35	TRIREDRAFT_80659	169	1.85	0.72972972972973	0.751056994504947
01.01.09.01 metabolism of glycine	1	1.35	TRIREDRAFT_80659	29	0.31	4.35483870967742	0.21082116921613
01.01.09.01.01 biosynthesis of glycine	1	1.35	TRIREDRAFT_80659	23	0.25	5.4	0.171148962549
01.02 nitrogen, sulfur and selenium metabolism	2	2.70	TRIREDRAFT_60810 TRIREDRAFT_62285	227	2.49	1.08433734939759	0.553893121331603
01.03 nucleotide/nucleoside/nucleobase metabolism	1	1.35	TRIREDRAFT_60810	376	4.12	0.327669902912621	0.956287336815162
01.03.16 polynucleotide degradation	1	1.35	TRIREDRAFT_60810	112	1.22	1.10655737704918	0.600926373956605
01.03.16.03 DNA degradation	1	1.35	TRIREDRAFT_60810	14	0.15	9	0.107924475280463
01.04 phosphate metabolism	1	1.35	TRIREDRAFT_71010	546	5.99	0.225375626043406	0.98984707962461
01.05 C-compound and carbohydrate metabolism	20	27.0	TRIREDRAFT_54239 TRIREDRAFT_73631 TRIREDRAFT_73638 TRIREDRAFT_73643 TRIREDRAFT_120312 TRIREDRAFT_72567 TRIREDRAFT_120961 TRIREDRAFT_105752 TRIREDRAFT_60518 TRIREDRAFT_60810 TRIREDRAFT_66041 TRIREDRAFT_80659 TRIREDRAFT_123232 TRIREDRAFT_66888 TRIREDRAFT_68279 TRIREDRAFT_123639 TRIREDRAFT_123818 TRIREDRAFT_112125 TRIREDRAFT_82628 TRIREDRAFT_6085	1145	12.5	2.16	0.000590066961608881
01.05.02 sugar, glucoside, polyol and carboxylate metabolism	3	4.05	TRIREDRAFT_72567 TRIREDRAFT_120961 TRIREDRAFT_123818	243	2.66	1.52255639097744	0.315781022854305
01.05.02.07 sugar, glucoside, polyol and carboxylate catabolism	3	4.05	TRIREDRAFT_72567 TRIREDRAFT_120961 TRIREDRAFT_123818	169	1.85	2.18918918918919	0.15773098196319
01.05.03 polysaccharide metabolism	6	8.10	TRIREDRAFT_73638 TRIREDRAFT_73643 TRIREDRAFT_72567 TRIREDRAFT_120961 TRIREDRAFT_66041 TRIREDRAFT_123232	191	2.09	3.8755980861244	0.00445063773041504
01.05.03.03 chitin metabolism	1	1.35	TRIREDRAFT_66041	26	0.28	4.82142857142857	0.191224994951944
01.05.03.03.04 chitin anabolism	1	1.35	TRIREDRAFT_66041	19	0.20	6.75	0.143614409257632
01.05.11 aromate metabolism	1	1.35	TRIREDRAFT_54239	56	0.61	2.21311475409836	0.367376149697555
01.05.11.07 aromate catabolism	1	1.35	TRIREDRAFT_54239	41	0.44	3.06818181818182	0.284629696011507
01.05.11.07.01 aerobic aromate catabolism	1	1.35	TRIREDRAFT_54239	39	0.42	3.21428571428571	0.272819442623325
01.05.25 regulation of C-compound and carbohydrate metabolism	1	1.35	TRIREDRAFT_60810	159	1.74	0.775862068965517	0.729509957261806
01.06 lipid, fatty acid and isoprenoid metabolism	2	2.70	TRIREDRAFT_68279 TRIREDRAFT_6085	652	7.15	0.377622377622378	0.972824154573916
01.06.06 isoprenoid metabolism	1	1.35	TRIREDRAFT_68279	135	1.48	0.912162162162162	0.670003079616683
01.06.06.11 tetracyclic and pentacyclic triterpenes (cholesterin, steroids and hopanoids) metabolism	1	1.35	TRIREDRAFT_68279	104	1.14	1.18421052631579	0.573701247855744
01.07 metabolism of vitamins, cofactors, and prosthetic groups	2	2.70	TRIREDRAFT_54239 TRIREDRAFT_68279	281	3.08	0.876623376623377	0.670682619550314
01.07.04 utilization of vitamins, cofactors, and prosthetic groups	1	1.35	TRIREDRAFT_54239	13	0.14	9.64285714285714	0.100612380815549
01.20 secondary metabolism	14	18.9	TRIREDRAFT_43701 TRIREDRAFT_54239 TRIREDRAFT_73631 TRIREDRAFT_47424 TRIREDRAFT_60518 TRIREDRAFT_60758 TRIREDRAFT_80659 TRIREDRAFT_123232 TRIREDRAFT_82026 TRIREDRAFT_112125 TRIREDRAFT_71008 TRIREDRAFT_82628 TRIREDRAFT_6085 TRIREDRAFT_71005	910	9.98	1.8937875751503	0.0136436606182175
01.20.17 metabolism of secondary products derived from primary amino acids	1	1.35	TRIREDRAFT_80659	52	0.57	2.36842105263158	0.34628217535617
01.20.17.03 metabolism of amines	1	1.35	TRIREDRAFT_80659	19	0.20	6.75	0.143614409257632
01.20.19 metabolism of secondary products derived from glycine, L-serine and L-alanine	1	1.35	TRIREDRAFT_60518	37	0.40	3.375	0.260816888083572
01.20.19.01 metabolism of porphyrins	1	1.35	TRIREDRAFT_60518	30	0.32	4.21875	0.217248555687405
01.20.35 metabolism of secondary products derived from L-phenylalanine and L-tyrosine	1	1.35	TRIREDRAFT_112125	33	0.36	3.75	0.236222476377209
01.20.36 non-ribosomal peptide synthesis	1	1.35	TRIREDRAFT_71005	17	0.18	7.5	0.129510705166606
01.25 extracellular metabolism	3	4.05	TRIREDRAFT_54239 TRIREDRAFT_73643 TRIREDRAFT_120961	48	0.52	7.78846153846154	0.00683839683554787
01.25.01 extracellular polysaccharide degradation	2	2.70	TRIREDRAFT_73643 TRIREDRAFT_120961	22	0.24	11.25	0.0135233850396318
01.25.09 extracellular lignin degradation	1	1.35	TRIREDRAFT_54239	5	0.05	27	0.0399472849125522
02 ENERGY	2	2.70	TRIREDRAFT_112125 TRIREDRAFT_6085	508	5.57	0.484739676840215	0.923757902152286
02.01 glycolysis and gluconeogenesis	1	1.35	TRIREDRAFT_112125	93	1.02	1.32352941176471	0.533253258790577
02.25 oxidation of fatty acids	1	1.35	TRIREDRAFT_6085	52	0.57	2.36842105263158	0.34628217535617
10 CELL CYCLE AND DNA PROCESSING	2	2.70	TRIREDRAFT_60810 TRIREDRAFT_66041	1014	11.1	0.243243243243243	0.998383895355856
10.01 DNA processing	1	1.35	TRIREDRAFT_60810	554	6.07	0.222405271828666	0.990527937953845
10.03 cell cycle	2	2.70	TRIREDRAFT_60810 TRIREDRAFT_66041	662	7.26	0.371900826446281	0.974759325519635
10.03.02 meiosis	1	1.35	TRIREDRAFT_60810	111	1.21	1.11570247933884	0.597619380862853
10.03.03 cytokinesis (cell division) /septum formation and hydrolysis	1	1.35	TRIREDRAFT_66041	167	1.83	0.737704918032787	0.746887592100423
11 TRANSCRIPTION	1	1.35	TRIREDRAFT_68279	1091	11.9	0.113445378151261	0.999923204590396
11.04 RNA processing	1	1.35	TRIREDRAFT_68279	428	4.69	0.287846481876333	0.971945837451506
11.04.03 mRNA processing (splicing, 5^-, 3^-end processing)	1	1.35	TRIREDRAFT_68279	259	2.84	0.475352112676056	0.882563031713693
11.04.03.01 splicing	1	1.35	TRIREDRAFT_68279	202	2.21	0.610859728506787	0.810834162211973
14 PROTEIN FATE (folding, modification, destination)	2	2.70	TRIREDRAFT_66888 TRIREDRAFT_68279	1332	14.6	0.184931506849315	0.999890321527294
14.07 protein modification	1	1.35	TRIREDRAFT_66888	771	8.45	0.159763313609467	0.998594776598752
14.07.02 modification with sugar residues (e.g. glycosylation, deglycosylation)	1	1.35	TRIREDRAFT_66888	77	0.84	1.60714285714286	0.467577038196689
14.07.02.01 O-directed glycosylation, deglycosylation	1	1.35	TRIREDRAFT_66888	14	0.15	9	0.107924475280463
14.13 protein/peptide degradation	1	1.35	TRIREDRAFT_68279	384	4.21	0.320665083135392	0.959163360342813
14.13.01 cytoplasmic and nuclear protein degradation	1	1.35	TRIREDRAFT_68279	258	2.83	0.477031802120141	0.881573582134597
16 PROTEIN WITH BINDING FUNCTION OR COFACTOR REQUIREMENT (structural or catalytic)	5	6.75	TRIREDRAFT_74282 TRIREDRAFT_104180 TRIREDRAFT_80659 TRIREDRAFT_68279 TRIREDRAFT_71010	2682	29.4	0.229591836734694	0.999999767683232
16.01 protein binding	3	4.05	TRIREDRAFT_74282 TRIREDRAFT_104180 TRIREDRAFT_68279	1441	15.8	0.256329113924051	0.999687662526293
16.01.01 receptor binding	1	1.35	TRIREDRAFT_74282	18	0.19	7.10526315789474	0.136590965423549
16.03 nucleic acid binding	1	1.35	TRIREDRAFT_68279	721	7.91	0.170670037926675	0.997809247812471
16.03.03 RNA binding	1	1.35	TRIREDRAFT_68279	310	3.40	0.397058823529412	0.923541984602149
16.05 polysaccharide binding	1	1.35	TRIREDRAFT_74282	23	0.25	5.4	0.171148962549
16.19 nucleotide/nucleoside/nucleobase binding	1	1.35	TRIREDRAFT_71010	763	8.37	0.161290322580645	0.998491035907041
16.19.03 ATP binding	1	1.35	TRIREDRAFT_71010	570	6.25	0.216	0.991757353528135
16.21 complex cofactor/cosubstrate/vitamine binding	1	1.35	TRIREDRAFT_80659	370	4.05	0.333333333333333	0.954000046548992
16.21.05 FAD/FMN binding	1	1.35	TRIREDRAFT_80659	104	1.14	1.18421052631579	0.573701247855744
16.21.07 NAD/NADP binding	1	1.35	TRIREDRAFT_80659	173	1.89	0.714285714285714	0.759193583126686
20 CELLULAR TRANSPORT, TRANSPORT FACILITIES AND TRANSPORT ROUTES	12	16.2	TRIREDRAFT_43701 TRIREDRAFT_103149 TRIREDRAFT_75247 TRIREDRAFT_46128 TRIREDRAFT_105752 TRIREDRAFT_3405 TRIREDRAFT_60810 TRIREDRAFT_62285 TRIREDRAFT_80639 TRIREDRAFT_80659 TRIREDRAFT_71008 TRIREDRAFT_71010	1503	16.4	0.98780487804878	0.574191588289725
20.01 transported compounds (substrates)	9	12.1	TRIREDRAFT_43701 TRIREDRAFT_105752 TRIREDRAFT_3405 TRIREDRAFT_60810 TRIREDRAFT_62285 TRIREDRAFT_80639 TRIREDRAFT_80659 TRIREDRAFT_71008 TRIREDRAFT_71010	1116	12.2	0.991803278688525	0.561937788172041
20.01.01 ion transport	4	5.40	TRIREDRAFT_60810 TRIREDRAFT_62285 TRIREDRAFT_80639 TRIREDRAFT_71008	223	2.44	2.21311475409836	0.107187331562801
20.01.01.01 cation transport (H+, Na+, K+, Ca2+ , NH4+, etc.)	3	4.05	TRIREDRAFT_60810 TRIREDRAFT_80639 TRIREDRAFT_71008	182	1.99	2.03517587939698	0.183656777154251
20.01.01.01.01 heavy metal ion transport (Cu+, Fe3+, etc.)	2	2.70	TRIREDRAFT_80639 TRIREDRAFT_71008	67	0.73	3.6986301369863	0.102674421343728
20.01.01.01.01.01 siderophore-iron transport	2	2.70	TRIREDRAFT_80639 TRIREDRAFT_71008	24	0.26	10.3846153846154	0.0159900903820839
20.01.01.07 anion transport	1	1.35	TRIREDRAFT_62285	51	0.55	2.45454545454545	0.340901183251204
20.01.01.07.05 sulfate/sulfite transport	1	1.35	TRIREDRAFT_62285	6	0.06	22.5	0.0477457372634272
20.01.03 C-compound and carbohydrate transport	3	4.05	TRIREDRAFT_105752 TRIREDRAFT_3405 TRIREDRAFT_60810	200	2.19	1.84931506849315	0.221251593156343
20.01.03.03 C4-dicarboxylate transport (e.g. malate, succinate, fumarate)	1	1.35	TRIREDRAFT_105752	12	0.13	10.3846153846154	0.0932411676336185
20.01.15 electron transport	1	1.35	TRIREDRAFT_80659	269	2.95	0.457627118644068	0.892019714435728
20.01.27 drug/toxin transport	2	2.70	TRIREDRAFT_43701 TRIREDRAFT_71010	112	1.22	2.21311475409836	0.230543147456308
20.03 transport facilities	9	12.1	TRIREDRAFT_43701 TRIREDRAFT_103149 TRIREDRAFT_75247 TRIREDRAFT_46128 TRIREDRAFT_3405 TRIREDRAFT_60810 TRIREDRAFT_62285 TRIREDRAFT_80639 TRIREDRAFT_71010	542	5.94	2.03703703703704	0.0306124211806675
20.03.02 carrier (electrochemical potential-driven transport)	2	2.70	TRIREDRAFT_43701 TRIREDRAFT_60810	92	1.00	2.7	0.171417408515341
20.03.02.03 antiporter	2	2.70	TRIREDRAFT_43701 TRIREDRAFT_60810	52	0.57	4.73684210526316	0.066470585897944
20.03.02.03.01 proton driven antiporter	2	2.70	TRIREDRAFT_43701 TRIREDRAFT_60810	32	0.35	7.71428571428572	0.027564646364675
20.03.22 transport ATPases	4	5.40	TRIREDRAFT_103149 TRIREDRAFT_75247 TRIREDRAFT_46128 TRIREDRAFT_71010	85	0.93	5.80645161290323	0.00493686031556525
20.03.25 ABC transporters	1	1.35	TRIREDRAFT_71010	73	0.80	1.6875	0.449782032774303
20.09 transport routes	11	14.8	TRIREDRAFT_43701 TRIREDRAFT_103149 TRIREDRAFT_75247 TRIREDRAFT_46128 TRIREDRAFT_105752 TRIREDRAFT_3405 TRIREDRAFT_60810 TRIREDRAFT_62285 TRIREDRAFT_80639 TRIREDRAFT_71008 TRIREDRAFT_71010	995	10.9	1.35779816513761	0.179493537871583
20.09.16 cellular export and secretion	6	8.10	TRIREDRAFT_43701 TRIREDRAFT_103149 TRIREDRAFT_75247 TRIREDRAFT_46128 TRIREDRAFT_60810 TRIREDRAFT_71010	210	2.30	3.52173913043478	0.00702003821409192
20.09.16.01 Type I protein secretion system (ABC-type transport systems)	1	1.35	TRIREDRAFT_71010	21	0.23	5.8695652173913	0.157492643083247
20.09.18 cellular import	5	6.75	TRIREDRAFT_105752 TRIREDRAFT_3405 TRIREDRAFT_62285 TRIREDRAFT_80639 TRIREDRAFT_71008	363	3.98	1.69597989949749	0.171584620059811
20.09.18.07 non-vesicular cellular import	4	5.40	TRIREDRAFT_105752 TRIREDRAFT_3405 TRIREDRAFT_62285 TRIREDRAFT_71008	151	1.65	3.27272727272727	0.0340837241249823
20.09.18.09 vesicular cellular import	1	1.35	TRIREDRAFT_80639	119	1.30	1.03846153846154	0.623336413523123
20.09.18.09.01 endocytosis	1	1.35	TRIREDRAFT_80639	119	1.30	1.03846153846154	0.623336413523123
30 CELLULAR COMMUNICATION/SIGNAL TRANSDUCTION MECHANISM	1	1.35	TRIREDRAFT_60518	561	6.15	0.219512195121951	0.991086604511985
30.01 cellular signalling	1	1.35	TRIREDRAFT_60518	482	5.28	0.255681818181818	0.982349789236101
32 CELL RESCUE, DEFENSE AND VIRULENCE	8	10.8	TRIREDRAFT_43701 TRIREDRAFT_54239 TRIREDRAFT_120312 TRIREDRAFT_60518 TRIREDRAFT_123818 TRIREDRAFT_69904 TRIREDRAFT_71005 TRIREDRAFT_71010	1050	11.5	0.939130434782609	0.630473519624888
32.05 disease, virulence and defense	5	6.75	TRIREDRAFT_43701 TRIREDRAFT_60518 TRIREDRAFT_69904 TRIREDRAFT_71005 TRIREDRAFT_71010	298	3.26	2.07055214723926	0.0941183797727538
32.05.01 resistance proteins	2	2.70	TRIREDRAFT_43701 TRIREDRAFT_71010	125	1.37	1.97080291970803	0.2697211699765
32.05.05 virulence, disease factors	2	2.70	TRIREDRAFT_60518 TRIREDRAFT_71005	103	1.13	2.38938053097345	0.203671032558479
32.05.05.01 toxins	1	1.35	TRIREDRAFT_71005	24	0.26	5.19230769230769	0.177895000469301
32.07 detoxification	3	4.05	TRIREDRAFT_43701 TRIREDRAFT_54239 TRIREDRAFT_71010	329	3.60	1.125	0.502935970329425
32.07.05 detoxification by export	2	2.70	TRIREDRAFT_43701 TRIREDRAFT_71010	86	0.94	2.87234042553192	0.154229047082794
32.07.09 detoxification by degradation	1	1.35	TRIREDRAFT_54239	23	0.25	5.4	0.171148962549
32.10 degradation / modification of foreign (exogenous) compounds	2	2.70	TRIREDRAFT_120312 TRIREDRAFT_123818	42	0.46	5.8695652173913	0.0454371125531557
32.10.07 degradation / modification of foreign (exogenous) polysaccharides	2	2.70	TRIREDRAFT_120312 TRIREDRAFT_123818	23	0.25	10.8	0.0147342307892039
34 INTERACTION WITH THE ENVIRONMENT	7	9.45	TRIREDRAFT_74282 TRIREDRAFT_104180 TRIREDRAFT_104293 TRIREDRAFT_62285 TRIREDRAFT_80639 TRIREDRAFT_68279 TRIREDRAFT_71008	626	6.86	1.37755102040816	0.244313691314645
34.01 homeostasis	3	4.05	TRIREDRAFT_62285 TRIREDRAFT_80639 TRIREDRAFT_71008	263	2.88	1.40625	0.360490583443272
34.01.01 homeostasis of cations	2	2.70	TRIREDRAFT_80639 TRIREDRAFT_71008	224	2.45	1.10204081632653	0.546630451798577
34.01.01.01 homeostasis of metal ions (Na, K, Ca etc.)	2	2.70	TRIREDRAFT_80639 TRIREDRAFT_71008	149	1.63	1.65644171779141	0.341764229552921
34.01.03 homeostasis of anions	1	1.35	TRIREDRAFT_62285	29	0.31	4.35483870967742	0.21082116921613
34.01.03.01 homeostasis of sulfate	1	1.35	TRIREDRAFT_62285	5	0.05	27	0.0399472849125522
34.05 cell motility	1	1.35	TRIREDRAFT_104180	91	0.99	1.36363636363636	0.525502645922226
34.05.01 cell migration	1	1.35	TRIREDRAFT_104180	46	0.50	2.7	0.313333841911877
34.07 cell adhesion	1	1.35	TRIREDRAFT_74282	38	0.41	3.29268292682927	0.266842394834157
34.11 cellular sensing and response to external stimulus	2	2.70	TRIREDRAFT_104293 TRIREDRAFT_68279	272	2.98	0.906040268456376	0.653050324020726
34.11.01 photoperception and response	1	1.35	TRIREDRAFT_68279	43	0.47	2.87234042553192	0.2962506876991
40 CELL FATE	2	2.70	TRIREDRAFT_104180 TRIREDRAFT_57558	465	5.10	0.529411764705882	0.897613354549386
40.01 cell growth / morphogenesis	2	2.70	TRIREDRAFT_104180 TRIREDRAFT_57558	325	3.56	0.758426966292135	0.746797417017484
40.01.03 directional cell growth (morphogenesis)	1	1.35	TRIREDRAFT_104180	91	0.99	1.36363636363636	0.525502645922226
40.01.03.03 guidance of longitudinal cell extension (e.g. pollen tube guidance, axonal pathfinding)	1	1.35	TRIREDRAFT_104180	23	0.25	5.4	0.171148962549
42 BIOGENESIS OF CELLULAR COMPONENTS	2	2.70	TRIREDRAFT_74282 TRIREDRAFT_57558	1026	11.2	0.241071428571429	0.998535065600325
42.04 cytoskeleton/structural proteins	1	1.35	TRIREDRAFT_57558	267	2.92	0.462328767123288	0.890190515318304
42.27 extracellular / secretion proteins	1	1.35	TRIREDRAFT_74282	22	0.24	5.625	0.164348322037705
42.27.01 extracellular matrix	1	1.35	TRIREDRAFT_74282	3	0.03	45	0.0241608929680654
43 CELL TYPE DIFFERENTIATION	7	9.45	TRIREDRAFT_103065 TRIREDRAFT_103189 TRIREDRAFT_57558 TRIREDRAFT_47424 TRIREDRAFT_108010 TRIREDRAFT_123278 TRIREDRAFT_111494	498	5.46	1.73076923076923	0.108433439199072
43.01 fungal/microorganismic cell type differentiation	7	9.45	TRIREDRAFT_103065 TRIREDRAFT_103189 TRIREDRAFT_57558 TRIREDRAFT_47424 TRIREDRAFT_108010 TRIREDRAFT_123278 TRIREDRAFT_111494	498	5.46	1.73076923076923	0.108433439199072
43.01.03 fungal and other eukaryotic cell type differentiation	7	9.45	TRIREDRAFT_103065 TRIREDRAFT_103189 TRIREDRAFT_57558 TRIREDRAFT_47424 TRIREDRAFT_108010 TRIREDRAFT_123278 TRIREDRAFT_111494	498	5.46	1.73076923076923	0.108433439199072
43.01.03.05 budding, cell polarity and filament formation	1	1.35	TRIREDRAFT_57558	258	2.83	0.477031802120141	0.881573582134597
99 UNCLASSIFIED PROTEINS	31	41.8	TRIREDRAFT_119864 TRIREDRAFT_120189 TRIREDRAFT_120030 TRIREDRAFT_120926 TRIREDRAFT_46764 TRIREDRAFT_58602 TRIREDRAFT_121251 TRIREDRAFT_59197 TRIREDRAFT_106606 TRIREDRAFT_60337 TRIREDRAFT_106686 TRIREDRAFT_121693 TRIREDRAFT_122506 TRIREDRAFT_108676 TRIREDRAFT_122992 TRIREDRAFT_109945 TRIREDRAFT_110311 TRIREDRAFT_110740 TRIREDRAFT_110862 TRIREDRAFT_5359 TRIREDRAFT_111237 TRIREDRAFT_111345 TRIREDRAF…	3705	40.6	1.02955665024631	0.457318229844847
