# Supplementary material for: YPR2 is a regulator of light modulated carbon and secondary metabolism in Trichoderma reesei
Source: BMC Genomics. 2019 Mar 13;20:211. doi: 10.1186/s12864-019-5574-8 (PMC6417087; doi:10.1186/s12864-019-5574-8)
Supplement: Supplementary file 4 — Abundance of secondary metabolites as influenced by YPR2. This file contains mass spectrometry data from analysis of wildtype and ∆ypr2 in light and darkness. (XLSX 212 kb) [file 12864_2019_5574_MOESM4_ESM.xlsx]

## Sheet: MS data
	Num	mz	mzmin	mzmax	rt	rtmin	rtmax	npeaks	YPR2 DD1	YPR2 DD2	YPR2 LL1	YPR2 LL2	WT DD1	WT DD2	WT DD3	WT DD4	WT DD5	WT LL1	WT LL2	WT LL3	WT LL4	WT LL5	isotopes	adduct	pcgroup
F_27	F_27	101.0078644	101.0077762	101.0079098	172.0715439	167.4488513	175.4273012	21	235431.3639	963281.0189	259197.0759	266635.9419	262621.3358	272355.3508	258221.1899	293884.6393	66015.47268	283370.4826	266501.843	261526.1838	232639.9357	266502.614			2092
F_28	F_28	101.0078403	101.0077246	101.0079137	1072.280184	1028.551909	1103.355655	30	717179.0932	607803.0907	670748.831	854241.6451	255288.3786	335041.119	460056.8483	395034.2018	581972.3087	278815.9681	665928.0602	610970.9442	41887.74135	576225.4694			288
F_29	F_29	101.0078876	101.0077815	101.0079398	1661.805411	1659.308134	1696.757454	19	3738980.095	3732695.938	3642031.419	4141500.505	3989138.093	3730285.967	3330705.427	4318206.618	3416988.837	8521124.368	3438939.583	3494162.558	3890277.345	3677933.576			418
F_30	F_30	101.007851	101.0077696	101.007908	1396.386995	1369.056107	1429.775051	23	164461.2687	1264147.736	1878136.857	2292287.692	1439025.861	1026557.284	876040.2181	1945113.697	165841.1658	611935.3522	1161023.692	150865.4066	2334114.94	565810.1364			2101
F_31	F_31	101.00785	101.0077435	101.0079108	1309.329596	1287.820177	1353.943947	25	628081.7725	834823.4648	1308355.954	1562550.765	765262.9947	125766.2515	594617.2489	661069.9147	642747.3796	1356717.584	84760.81152	1371013.661	802487.0709	1260121.506			2288
F_32	F_32	101.0078315	101.007738	101.0078607	736.2297234	719.387015	759.9036012	18	218528.5037	236828.1135	218359.7255	198581.9014	394823.927	41626.5385	407726.3848	365668.1502	46692.04325	231412.4351	273043.2975	131659.9799	294332.455	261407.6948			1901
F_1176	F_1176	274.0916298	274.091337	274.0917677	610.1239738	607.0338783	612.949535	22	634245.2102	485678.0245	586773.0108	590915.6765	570268.2232	542707.5471	562963.9749	576523.5435	546734.4016	761328.9022	764817.7162	678623.5643	786957.66	768473.0901			979
F_34	F_34	101.00785	101.0077648	101.0078927	1228.168272	1188.667736	1268.787468	28	558558.2145	539828.8988	537265.1378	989950.1572	1223361.726	481092.4575	1191636.505	417273.9055	69339.79002	645183.052	78812.99156	389150.3848	572518.9414	915240.6972			2223
F_35	F_35	101.0078296	101.0077265	101.0078756	813.6463002	765.5098444	847.7699911	28	41844.54503	224488.1676	256773.0426	258890.1227	527712.1761	487182.2214	184370.1032	214782.5643	31024.24452	329042.2555	54730.85158	437524.3376	402101.1384	362961.8892			329
F_36	F_36	101.007823	101.0077383	101.0078785	991.7114586	965.615188	1025.05412	19	278945.8756	312302.1353	212739.7243	315658.619	546192.4145	53556.24686	735171.6877	313277.3667	294860.1078	287025.5066	250556.277	239515.5044	36936.49391	292841.2946			279
F_37	F_37	101.0078406	101.0077451	101.0078771	927.467336	910.4732515	958.1059945	17	433239.8618	302806.5351	303063.7281	303791.2685	327930.2679	238528.5897	258980.8541	327605.0173	51057.743	348363.386	222487.8855	387381.7722	35644.99372	442879.7506			386
F_63	F_63	102.090809	102.0907151	102.0908477	415.2658816	412.2225498	417.7112076	22	243734.6709	204457.5551	202515.2126	193348.1848	202601.5704	199513.5174	213202.1121	162100.6343	176801.9861	361086.7498	370308.6264	355035.2521	401660.2248	377092.6236			1336
F_78	F_78	104.0782063	104.0781267	104.0782706	840.1663664	831.7700881	859.5957449	14	32311.16425	440508.022	465455.3537	501788.7471	661750.5732	448746.4274	504116.5526	459567.4254	253056.9613	491089.8378	442749.2641	392580.4667	500612.6355	501086.2248			1499
F_79	F_79	104.0782327	104.0781147	104.0782683	893.5723033	887.0748442	899.0847391	12	540036.3777	459380.8614	452394.2666	469561.3339	474421.8349	492787.566	665384.4156	636148.0026	454709.2584	462969.7654	405978.2595	455747.9098	482278.9584	475516.508			1990
F_80	F_80	104.0782155	104.0781243	104.0782597	957.3467574	944.9549388	996.4833701	14	571465.2824	589406.3712	563292.6107	558415.9186	43126.37436	30067.78683	679757.9498	708854.318	549201.1053	589717.3546	511089.4164	541402.8176	587901.0296	555518.5962			1786
F_86	F_86	109.1007421	109.1006578	109.1008066	1587.553405	1586.431667	1600.696557	22	352660.1089	344953.213	448592.0027	422056.5871	527582.2537	536440.2045	505734.5786	477741.3591	495562.9149	401546.9776	450917.2114	425404.2588	454176.8862	439634.4369			222
F_88	F_88	109.1006763	109.1005988	109.1007619	1639.77404	1637.876328	1643.52268	9	79796.62058	90015.73559	400022.417	362964.4334	81788.26947	79413.20159	83860.1398	83309.80105	82864.22729	536084.7596	471799.4425	490283.8671	482809.228	425974.1541			1065
F_106	F_106	113.962735	113.9626651	113.9628215	2534.33093	2504.903629	2600.171281	11	55148.89046	518292.8096	183037.0209	119642.8003	50578.29814	36183.04464	50878.42461	0	123245.0739	65790.20989	39506.50204	147727.427	3310.141068	671.9336342			231
F_107	F_107	113.9628165	113.9627994	113.9631931	2384.051729	2361.65093	2387.808607	4	53614.45863	110491.8822	81879.99359	71391.49539	74681.59103	81696.74286	78068.44622	93661.03907	100761.076	58071.11016	102798.8992	102861.2792	76215.54852	74376.77725			123
F_112	F_112	115.038537	115.0385065	115.0385907	286.1716643	282.2948974	288.923078	8	820627.1559	699472.2618	1000115.181	848202.4725	923478.1854	957643.871	907846.7035	802926.5079	763938.0818	727384.2841	651481.353	550637.5705	1220105.792	1051803.865			205
F_131	F_131	116.8587338	116.8585574	116.8595367	2245.062012	2221.184687	2258.301934	6	220093.8457	221650.9007	217736.2255	163351.831	228578.1009	236957.2422	254992.052	225949.8302	210558.8487	225573.66	186787.5162	209777.2543	214365.4704	227165.613			1813
F_132	F_132	116.9710263	116.9709903	116.9711337	2387.433629	2382.475141	2391.661281	9	857936.7508	205709.4282	171784.1711	157464.8608	483135.3598	162455.9718	121129.0711	203902.9371	165532.7881	119190.4599	188555.5124	136805.4787	946457.812	547794.811			2053
F_1851	F_1851	356.1446847	356.1443547	356.1448473	241.3164665	235.6322747	244.7506311	11	3462381.661	3060630.858	268058.1504	354858.3907	3342039.974	2581084.944	3822786.931	3658078.984	1751673.62	312669.8776	264308.9086	242160.4546	264212.9091	240272.06			2444
F_154	F_154	117.0541936	117.0541382	117.0542731	299.9073943	297.0074521	301.6211745	12	155247.6655	122938.6352	172115.9977	158131.046	142300.747	143257.7807	159417.4265	144128.1418	134694.4973	194154.452	168970.8344	161129.5579	197520.8593	181664.8834			413
F_165	F_165	118.0857391	118.0856406	118.0857954	774.4599512	770.8818946	778.2130593	14	4012202.885	3087377.874	3434968.715	3613599.024	3126180.037	3059976.898	3180211.669	3356331.912	2778871.697	4396570.534	3870141.411	3478169.144	2625346.402	4188504.841			519
F_241	F_241	129.0517642	129.0516289	129.0518126	2324.727548	2321.412844	2327.285978	19	965279.8956	708435.0767	744565.3963	889332.9616	1147876.509	1246748.19	990610.9483	957505.8996	901097.3816	989478.2244	770666.9175	815063.6027	1287630.286	808662.1704			49
F_179	F_179	119.0891543	119.0890645	119.0891736	337.3639845	334.1198069	338.941703	7	557468.3093	398480.8091	408816.3621	406507.5063	334638.2691	313548.4727	352790.7167	327806.4209	306673.0861	526258.2934	518481.3137	508337.1879	583328.0132	543063.8075			788
F_1164	F_1164	272.1600276	272.1597703	272.1601385	165.0102348	161.759033	171.4716338	22	3048897.384	2724107.964	2953131.905	3181769.047	2867803.227	2869328.707	2649912.172	2184180.617	2142947.652	4730378.062	4246820.551	4005208.339	5013718.21	4354489.895			129
F_2629	F_2629	434.6957869	434.6954186	434.6961315	1637.630732	1636.833723	1638.474889	9	3119.000944	0	14695494.16	13939092.1	18488.80194	8729.786854	14208.97931	19969.68461	4845.494894	17742971.99	17007317.57	18543713.99	19927041.9	16851876		[M+2Na]2+ 823.412	58
F_220	F_220	123.1163014	123.116245	123.116392	1681.848696	1680.068313	1686.154406	9	1209393.415	1133837.407	551613.893	413878.9151	1248598.145	1265877.529	1266771.581	1208141.717	1128288.658	945932.751	919953.8047	1400695	1337623.681	1330138.312		[M+H-CO]+ 150.104 [M+2H-CO]2+ 272.202	181
F_1683	F_1683	340.1936578	340.1934502	340.1937986	1496.419041	1495.232099	1497.221562	9	268748.5361	131722.2095	16112135.05	15767624.05	107435.699	42524.67428	98885.17534	129591.1971	39135.82531	21130775.15	19541269.46	20268151.2	22973680.76	20653099.92			42
F_222	F_222	123.1162937	123.1161953	123.1163367	1436.458392	1433.831625	1438.122395	7	1317613.072	1214419.631	170455.3468	247377.5888	1333191.536	1375579.674	1347245.056	1272410.317	1209016.711	1289449.519	1142981.867	229153.8904	284589.5717	238490.5642			2052
F_224	F_224	125.0229219	125.0228306	125.0229731	219.3919225	215.923456	221.8116833	19	287195.3538	239986.1762	229278.2018	239582.9022	324341.3813	315188.3754	295794.4203	316886.4092	314714.5721	331449.9263	307300.3045	260218.9881	312800.7164	320806.1651			2361
F_231	F_231	127.0384526	127.0383708	127.038513	559.4542188	497.6346152	560.8409741	23	160102.0307	127918.4104	256245.8954	396031.8476	148983.1439	122340.3919	103322.7664	98821.03101	256736.7113	772161.0021	557650.0617	466274.4325	428064.1158	464757.5312			2328
F_237	F_237	128.0702435	128.0701526	128.0703096	201.0455554	196.9778778	203.1988945	21	557228.3126	452326.7395	515904.3617	508847.9344	720321.7059	817327.0302	729132.4828	779208.4337	703646.4161	633878.1994	603872.7811	564279.5643	636377.3538	623423.9867			2582
F_242	F_242	129.0517761	129.0516938	129.0518427	1756.244915	1754.451308	1758.47628	6	1849305.757	876561.7358	725896.0326	655502.9991	1903378.148	1925697.555	890966.9681	1541720.245	1464382.456	1734410.178	1630279.474	1544230.472	1944387.628	1519733.617			2008
F_249	F_249	130.0646437	130.064517	130.0646966	621.7479816	619.7694616	624.6360933	15	176075.7463	137608.3596	121934.2471	125578.6614	163855.8538	147729.1597	163965.79	135273.6435	151525.8987	160156.5025	130522.2251	61444.2236	164024.3409	134942.6524			1564
F_250	F_250	130.0646235	130.0644981	130.0646995	813.6532771	812.4906514	815.2679131	11	339191.9614	297076.3577	231507.2829	203395.3901	219393.2959	228205.9769	241024.3801	200562.891	216235.0725	447294.6343	465057.6384	451785.1497	486728.976	458756.3823			322
F_1231	F_1231	283.0718478	283.0715986	283.0719502	471.4511464	469.7649621	472.4242579	14	858768.2695	685407.2576	292096.8284	274236.5922	278705.4284	297799.7266	272462.166	334778.6412	266416.6191	375629.3426	450190.6391	434277.7568	519902.7281	488936.6997		[M+Na]+ 260.083	106
F_255	F_255	130.9646761	130.9645748	130.964749	1987.582846	1958.127302	1999.152456	24	5747495.68	3318367.435	3174746.26	6503985.962	4459119.053	4147867.904	4376744.101	4835343.76	5014894.399	5222468.249	5287347.528	6015592.879	4388497.237	5421631.392			1942
F_256	F_256	130.964695	130.9645762	130.9647522	174.500853	169.0717627	225.0216854	20	1105954.779	315036.5062	280810.2757	543333.767	1081012.985	535952.1899	1160255.08	427336.3153	460395.8026	384563.6174	300629.1089	242543.6352	1024601.625	967961.2374			2496
F_257	F_257	130.9646918	130.9645494	130.9647532	612.3419321	590.478548	654.3812223	23	620253.1376	831565.681	311716.883	1062159.317	698449.5863	550879.8014	690634.1683	135354.9711	386560.7059	349201.6829	589055.2512	469297.9999	604471.1776	571888.1588			991
F_258	F_258	130.9646544	130.9645557	130.9647316	737.8622438	726.3664783	770.5577999	19	958190.9025	969192.2683	757764.3525	61915.59997	1087246.771	1235296.778	1040050.168	918614.4831	560861.7445	679593.8823	533470.6012	761654.7428	837881.8989	842731.4623			1902
F_259	F_259	130.964671	130.9645647	130.9647377	1076.136802	1038.729441	1110.261549	24	622330.1867	1514138.111	855472.5958	1123236.524	606203.6558	861552.4961	610217.2411	701108.3	614219.6598	584730.9767	136239.889	192793.3796	583176.3231	547896.2879			291
F_260	F_260	130.9646725	130.9645537	130.9647336	935.2367076	924.9708078	967.0737445	22	1034808.088	1017202.055	1183673.413	1150876.299	998022.3719	1083818.624	1060663.292	1306634.542	967999.9469	929404.8962	937031.3478	959380.0261	950768.034	901552.2175			388
F_261	F_261	130.9646643	130.9645554	130.9647356	861.4928174	828.8459424	881.5634414	23	1165433.797	1492994.039	801541.662	849797.1312	1240296.347	1024372.68	1227982.101	851109.3474	75011.7535	502619.9809	867326.1964	1173443.278	1013559.139	1026358.086			428
F_262	F_262	130.9646788	130.9645623	130.9647144	1304.792765	1276.186005	1329.319443	17	2316043.104	2621745.639	2332181.655	3343993.327	2298160.708	2708755.294	2236214.258	3309183.922	2914554.047	2000545.58	1911239.821	1275858.687	2094792.986	2171868.522			2289
F_263	F_263	130.9646529	130.9645581	130.9647394	798.7431853	776.2839117	820.3246069	14	657991.8327	94957.77194	675155.1149	781155.7703	717191.614	1342384.711	707597.7643	590141.3875	646922.1138	536158.8998	520382.5744	1004849.207	564277.3427	579294.3384			1379
F_266	F_266	130.9647329	130.9645906	130.9647702	2260.51689	2255.091182	2264.402261	19	6500181.813	3981825.109	7270929.755	350466.1694	4417560.37	1953006.007	4230439.75	6708847.543	5363513.886	4620837.209	6349782.075	4697856.307	3987999.749	5116847.966		[M+Na]+ 107.98	81
F_267	F_267	130.9647272	130.9646395	130.9647918	2177.612311	2173.757189	2218.319515	21	5672683.19	3696073.037	5824631.345	5374521.285	4441983.716	3929456.972	4303182.579	2609203.45	3119511.506	4989460.107	6137468.125	4348747.99	3996847.895	3281887.493			1156
F_268	F_268	130.9647367	130.9646328	130.9647957	2042.175355	2026.04946	2045.504024	19	4256157.126	5768150.021	5117203.104	2590045.473	4239037.547	4308795.016	4139785.547	6054751.86	2746312.085	4912239.462	6176646.895	5939347.362	3801528.093	2587043.108			1071
F_269	F_269	130.9647643	130.9646383	130.9648297	2090.900544	2080.024272	2105.85664	20	3784079.462	8229820.444	522788.2773	2474394.953	4531618.213	3183010.428	4356662.301	2948129.388	5364368.198	2458591.594	3314241.159	7388849.459	5428468.138	5628350.588			199
F_270	F_270	130.9647421	130.9646336	130.9647978	2138.306373	2129.217698	2143.057737	17	3435179.941	1888877.363	4900692.987	7117930.158	3141265.723	2839454.41	3011710.838	457592.983	3372215.157	3196145.221	4674973.761	3996082.006	2905949.385	4195871.962			2059
F_271	F_271	130.9647208	130.9646119	130.9648101	1761.056867	1752.814745	1765.837149	18	4013255.606	3160485.008	5502402.237	4612210.436	4743188.305	3670653.225	3623128.129	1748774.639	2769698.353	3453926.518	4964040.572	3805994.181	3534242.543	4109038.57			2009
F_272	F_272	130.9646606	130.9645745	130.9647611	1217.675628	1184.216951	1256.216504	29	1114344.219	1875317.885	1465544.446	690212.6424	1142905.991	1837402.995	1103377.978	2214328.897	507477.3797	1028077.793	1105714.826	1865058.617	1004643.888	1041177.547			1719
F_274	F_274	130.9646725	130.964571	130.9647693	1397.995065	1360.04251	1431.215953	23	2121547.552	1447064.463	2062239.119	1876297.927	2139024.358	217270.5113	2141793.554	2514757.991	2369071.639	2497335.534	3421040.647	1794672.393	2132048.129	2113288.658			2102
F_275	F_275	130.9647115	130.9646008	130.9647942	1598.709136	1551.068949	1617.908321	22	3445016.56	1985399.229	2156997.636	4608612.503	3231111.129	3797195.262	3161084.678	3407488.823	3247664.184	1999585.508	2104283.865	3474875.669	3008631.751	3272509.657			2386
F_280	F_280	131.0697984	131.0696749	131.0698592	185.0717989	182.285231	188.0341129	16	121904.4165	81802.43615	225647.295	293303.0866	237600.0237	292583.4373	193214.078	182972.4054	234467.5114	782618.6063	514870.3464	534895.5356	619127.1874	594678.7786			404
F_303	F_303	133.0341411	133.0340176	133.034196	174.1262871	168.2345419	180.3392811	22	269224.8202	240168.7888	211825.01	297920.8227	263138.1704	227317.641	328643.9167	266130.857	258466.0588	301053.2549	251268.2547	307578.6199	287809.7745	319336.5632			2093
F_304	F_304	133.0340775	133.0339512	133.0341486	877.9324042	867.0408106	887.1170942	21	661513.5509	457567.1483	384112.2489	338132.1493	456340.1746	325914.0121	378053.4974	458845.8148	612417.8178	383517.2265	588219.7842	547511.8527	614133.9624	597159.1831			553
F_2714	F_2714	442.1811225	442.1806659	442.1812546	937.4486003	922.6334886	945.5144615	22	981029.4779	766093.2209	875884.6343	446510.4332	731558.023	690011.58	751851.1682	714835.2636	688272.2681	1142940.964	580374.8827	1024555.491	1137647.827	624188.7675			384
F_306	F_306	133.0340916	133.0339639	133.0342027	1317.904407	1276.814016	1337.730653	30	1521343.631	1241527.355	1738972.729	1245008.564	2194309.326	1964593.976	1729203.878	1710606.337	3625035.373	856990.2942	2086036.916	1658203.798	3516686.128	181365.6103			2118
F_307	F_307	133.0340887	133.0339679	133.0341651	1226.234926	1178.877113	1266.397732	33	211811.9322	1257267.797	723967.8393	1973826.321	141228.5234	970361.6819	1457987.118	2083448.272	2108835.795	1751401.181	793651.5683	1581744.535	2309353.851	1474618.54			2228
F_308	F_308	133.0341046	133.0339763	133.0341816	1395.472673	1382.235986	1421.550063	23	2433963.392	1874332.54	2329515.048	2252689.406	1749768.35	5218617.762	2092355.09	1946609.247	1219055.416	2218258.516	374068.6215	2402178.508	184845.5376	3914161.419			2103
F_309	F_309	133.0340915	133.0339486	133.0341573	1081.401177	1043.662069	1123.407824	31	704773.7372	588155.8646	1094097.623	566213.4816	917615.1309	93992.1876	1551444.162	541391.1357	1153053.451	346515.53	48132.84728	268198.6334	553345.9619	173572.6732			1236
F_310	F_310	133.0340775	133.0339596	133.0341547	738.358096	720.8462048	764.6048397	19	504399.4554	498865.4821	239090.2201	238040.3965	53472.96673	533258.5581	599903.8351	472103.1972	434137.052	447962.9625	373555.9888	214019.7052	229549.3099	341974.0309			1903
F_311	F_311	133.0341114	133.0340047	133.0342071	1488.746929	1459.771848	1515.108529	22	3319344.833	1525914.841	4161026.091	2679842.869	3327753.453	338658.1301	4123732.446	920925.2786	3583320.748	2630287.199	1293845.244	423371.1135	4511557.872	3335249.655			2552
F_4470	F_4470	611.1991365	611.1986461	611.1993683	813.1507766	810.9720664	817.1503501	12	271868.2571	249750.1534	666728.7792	648482.7954	405265.8786	302699.6426	330624.8043	400784.1915	333321.488	461286.5195	473438.7727	382634.5609	451621.1751	445338.2213			164
F_313	F_313	133.0340906	133.0339408	133.0341553	609.2594422	577.8549286	641.9135439	24	35051.1729	201484.7743	434211.0149	35989.1639	351937.6938	247446.9586	419332.5828	411658.5765	186428.0297	258733.9165	274082.0645	30098.48409	187468.2673	301873.1951			2470
F_1563	F_1563	328.2040725	328.2037504	328.2042273	637.6585769	634.8738998	639.0566088	21	258237.8585	191380.8718	242963.819	198880.5182	318188.7113	326382.2656	350629.082	243573.725	326448.2932	230934.2285	310520.4301	191623.3247	280063.2173	232197.8757	[71][M+1]+		126
F_318	F_318	133.0854211	133.0852886	133.0854927	968.7823409	936.5859351	1006.623591	31	670173.0769	730059.4578	467098.4848	498015.6086	736084.0962	675501.5395	514695.6046	914131.6143	642645.9777	544297.5476	574792.7953	457775.7302	562707.4932	443764.3741			1788
F_319	F_319	133.0854109	133.0852926	133.0855007	700.4749735	698.5686516	702.7165742	15	214517.7933	163818.7862	203885.398	731598.5771	303059.9306	280121.4033	289611.3968	350529.6222	269322.7168	1231144.78	1098275.696	1089928.951	1223843.568	1203829.986			1403
F_321	F_321	133.0854578	133.0853231	133.0855058	1154.952913	1132.717013	1172.162447	17	135253.8338	56458.94306	206205.3181	182981.1102	302850.8495	226059.9127	846723.2942	237729.711	467299.4093	209711.3356	204206.3659	191646.2064	194416.0892	179791.2149			94
F_341	F_341	136.0612843	136.0611644	136.0613393	478.7393969	477.0458886	479.5696198	14	253618.4796	218500.1665	367126.9981	337938.3941	265420.8625	326771.5985	274781.1391	225019.6978	280254.297	505821.69	535321.7118	484237.8278	559699.1754	547721.8762			1887
F_347	F_347	139.1112867	139.1111443	139.1113719	1341.153539	1339.987639	1390.074026	14	186158.4633	195512.0161	197922.4332	197573.6169	204183.205	215733.414	218536.838	209378.0646	192882.7162	216227.7731	192027.4635	197739.2109	204656.0231	204558.7495		[M+H-H20]+ 156.115	229
F_349	F_349	140.0677197	140.0675988	140.0677862	1626.907914	1622.899086	1647.807195	12	3043831.032	2926125.175	4425980.291	2708150.74	3157142.774	3361960.609	3190672.942	3155213.538	2898661.471	2660545.563	2476570.321	2883774.999	2709135.2	2408414.32			2207
F_351	F_351	140.0677452	140.0676403	140.0677911	1711.364153	1687.275149	1719.878059	9	3534146.86	3365442.362	2872431.269	2960510.357	2836834.937	1500934.087	2917171.762	2845471.831	2502736.039	1553217.459	2661928.268	2668747.653	2910594.033	2847341.072			2344
F_859	F_859	229.1372674	229.1370009	229.137331	282.2612649	269.4819138	292.6809176	16	992823.3214	774873.2098	240910.743	299516.1057	304974.9884	224792.5861	301724.0997	286275.7232	257492.4827	297387.4374	353576.8338	266144.587	377168.7453	364279.9981	[36][M+1]+		167
F_565	F_565	182.0783493	182.0781808	182.0784327	331.0688504	329.3969337	333.1164554	22	2671990.105	2305988.672	2931821.958	2767499.49	1891322.549	1825273.64	1904763.416	2071813.536	1567491.48	2593570.728	2452234.056	2797455.22	3049272.467	2878731.231			761
F_362	F_362	142.0858462	142.0857202	142.0859014	197.2633326	189.227006	207.5506327	21	591976.9527	476006.2533	618046.3381	632328.7555	458277.1562	432158.9043	472976.0305	429930.5017	361093.3037	742455.58	713852.1369	755278.8022	845917.5016	805408.4242			1035
F_2742	F_2742	443.219511	443.2190119	443.2197368	760.2954404	755.516586	762.1599932	22	288895.8224	222048.1915	779469.6686	792129.195	698476.3686	684978.4694	659013.2113	635600.9206	667712.9881	1027546.978	918698.4668	966087.7155	986215.2661	1211400.827			75
F_384	F_384	146.0595296	146.0594145	146.0596052	521.5816826	519.3679172	522.4883832	14	283558.2762	280805.0879	244328.1683	221655.737	272991.0368	266592.5852	268992.5971	250784.0838	261844.3885	327462.8068	332791.8382	323583.5009	335649.045	352858.5162			1128
F_385	F_385	146.08077	146.0806673	146.0808414	198.5920159	195.7197851	200.5496684	22	379133.7654	337878.6179	384997.8745	378719.6228	549152.2937	624769.7	561204.972	483569.2676	555088.811	458831.1088	379909.0214	379493.6322	432697.5855	412808.4334			1036
F_432	F_432	152.9465532	152.9464657	152.9466501	1305.37604	1303.729419	1309.317229	8	285606.4866	303310.5942	299373.5431	266417.438	296553.1891	298580.8821	278439.3029	287717.6746	269516.7873	237826.6985	293714.8595	221249.5653	238388.0509	245541.8407			2286
F_433	F_433	153.0653697	153.0652457	153.065452	408.2495388	405.2088546	409.6425989	22	206628.1438	164880.3326	217575.5507	222454.8528	253061.6014	285395.5097	258317.7931	222142.7839	236808.5617	294253.9376	251564.6307	249831.1696	284483.6977	281946.7387			1346
F_434	F_434	153.0654345	153.0653181	153.0655002	351.3331986	348.0125833	357.8773708	14	125124.7787	97415.06648	139681.7729	170510.6682	146318.7067	177193.7883	160187.2031	138994.3869	159195.9614	157363.4069	139264.9912	132339.2443	150949.6945	150140.6327			794
F_435	F_435	153.1269289	153.1267737	153.1270051	1385.881959	1382.817885	1388.371275	16	191283.098	172632.3303	178999.5654	187464.8793	180401.3951	199012.4362	187030.9796	175571.5951	169125.5276	170776.8029	162245.652	184361.5705	212626.0207	179981.094		[M+H-H20]+ 170.131	134
F_447	F_447	157.1217991	157.121681	157.1219137	1259.146392	1257.342068	1260.30309	21	300222.2143	299183.4898	219019.8096	246464.8132	314356.7146	281130.0908	328479.726	299999.1596	228354.8274	224581.7514	223070.3844	285914.552	300526.5938	231026.9303			2591
F_461	F_461	160.0752049	160.0750137	160.0752406	538.8553617	536.2449674	540.175802	20	581513.3748	483211.3238	694052.9694	752981.9446	563560.3608	567862.2407	562435.7272	541663.0242	467018.2654	927632.5697	593513.9012	600597.9543	633513.2742	613846.3893			1425
F_462	F_462	160.0964103	160.0962509	160.0964825	330.8237382	328.1205006	333.1164554	22	3566629.66	2966834.225	3579629.685	3563533.001	2518521.481	2467380.448	2711025.381	2682557.581	2114516.187	3549248.855	3368680.004	3687663.436	4088876.6	3928841.805			1310
F_463	F_463	160.0963755	160.0962174	160.0964248	194.6237854	180.7483126	211.5486896	22	5716370.119	4295474.156	5754545.427	5718984.654	3969719.186	3654279.679	4022263.114	3719471.765	2975894.041	6691886.806	6175061.602	6698431.529	7635683.231	7384742.715			1037
F_467	F_467	161.0916349	161.0915246	161.0917285	223.6873428	219.9006863	224.8016711	22	3104897.566	2444267.784	2838462.23	2869835.773	2545620.977	2468260.163	2566517.939	2449098.068	2320718.012	3198717.451	3067609.421	2937107.749	3313987.122	3245630.811			2362
F_474	F_474	162.9909032	162.9907861	162.9909835	2180.014346	2174.041712	2190.182597	18	5651047.175	5448614.877	5269095.641	4957325.728	4743392.528	3826222.474	4008122.777	4580166.257	4781104.283	3841156.257	3644101.781	4856063.182	3692769.553	4920824.656			1158
F_476	F_476	162.9909127	162.9907799	162.9909916	1579.802279	1519.384964	1617.908321	21	2733699.198	1707918.668	4087920.001	4110782.856	2601943.113	2563564.719	2640189.951	1196397.935	3423442.081	2545611.7	2651523.337	2995763.874	2476141.772	2560844.258			218
F_477	F_477	162.9909376	162.9907765	162.9910192	2095.552196	2086.20733	2106.56585	19	2670177.328	3157679.512	4240574.47	466971.8385	5311092.155	4725653.544	4649455.383	2663024.37	3132475.184	2889838.075	6871027.194	2585641.469	265077.5776	6313315.513			1876
F_482	F_482	163.1323428	163.1321879	163.1324352	975.7146303	972.6236285	980.4567042	22	382160.4795	360998.8774	379264.268	381906.1393	384128.6689	400917.6438	412971.8383	353218.1341	357931.7203	379985.4127	325110.661	346205.8628	414372.7279	357494.1818			2375
F_4021	F_4021	566.2425026	566.2420119	566.2428995	563.4302636	557.3454952	567.2610188	18	302422.9631	201990.4303	187378.9599	300447.289	383833.6277	381922.0282	264278.5333	368301.2814	192511.9302	447499.9982	230648.744	406602.4586	474962.4471	210175.9802			2329
F_498	F_498	167.0309346	167.0308164	167.0310553	521.3082256	518.077486	524.0047983	8	187298.1155	202033.8893	86891.75707	132161.9668	178102.3168	177066.4715	178034.1828	201321.6372	201271.8697	306101.0139	207248.9121	154675.8043	162571.371	166676.3294			1129
F_512	F_512	169.0966583	169.0964808	169.0967128	526.495807	525.1968118	528.1126935	18	202192.1136	177887.3102	260017.3677	256890.8493	295421.8361	279836.4468	277089.7663	269147.352	263656.7296	263525.0175	218028.1603	219769.669	273099.7764	273168.6819			1130
F_1129	F_1129	265.0579863	265.0576472	265.058126	135.6713096	131.2903567	148.4776687	22	1563084.671	1088977.902	1499642.15	1480943.878	145940.6653	864850.198	1083954.391	977839.1697	1119491.862	1414614.329	1294455.84	1114740.006	1277547.467	1245591.587		[M+H-C4H8]+ 320.119	32
F_3807	F_3807	549.2213653	549.2208439	549.221709	576.123693	574.1383715	578.1345732	22	597791.4307	448962.105	673245.7627	701862.3132	522876.5346	542263.5108	544287.3705	525335.946	518858.3864	608111.9894	618168.1096	573191.57	609505.3548	646225.3774			69
F_858	F_858	229.1371232	229.1369205	229.1372959	371.0690732	368.6990854	372.3848092	21	267693.0064	217950.261	256237.6259	272280.7749	264301.2726	268524.5051	268468.4487	249224.1122	253830.3231	361854.7821	364291.9961	334504.5185	386950.5744	371501.8952	[35][M+1]+		40
F_527	F_527	171.1374857	171.1373709	171.1375902	1333.303967	1292.975754	1334.770397	14	143547.7123	132565.9852	785993.3901	779678.8673	137326.9386	148472.8557	147415.4623	793109.7149	779636.901	803126.0935	751769.1739	755008.2522	143278.1671	766348.4931		[M+H]+ 170.13	138
F_530	F_530	172.1156568	172.1154784	172.1157034	479.531115	478.0939864	481.1692902	23	236126.592	225953.613	236354.3404	239249.8485	257588.0279	261914.2691	251099.0561	240318.1873	235201.8689	354431.0689	392169.6596	363136.1914	438745.5681	349955.2299			630
F_537	F_537	174.0544247	174.054249	174.0544958	510.9999843	509.774194	513.9270311	13	195142.1988	149419.6431	123816.5602	122997.3861	130491.3952	134694.2677	129460.7234	133906.6992	114350.2545	140371.9578	116407.6714	111925.5292	125089.1483	136233.6038			2123
F_540	F_540	175.0232313	175.0230549	175.0232987	548.7652663	544.0180855	562.4840949	13	1350168.993	1111985.483	895953.0551	1107189.649	1646895.958	1746278.88	1374045.519	1031417.074	764137.6399	1152225.773	992235.9467	1109562.806	1409535.75	1232051.695			1206
F_557	F_557	180.0649655	180.0648331	180.0650743	525.4042781	522.9089877	528.7407361	8	163639.3032	201915.2877	207002.5601	180685.0682	123748.0167	95866.41732	123468.7897	141787.3576	177652.8838	172323.1627	183232.6064	204829.2466	149325.3526	223651.2115			1131
F_566	F_566	182.078337	182.0781562	182.078404	189.8170768	168.8007265	215.6007929	23	2186480.812	1652550.478	2441558.811	2420984.433	578556.9464	987245.4054	1253378.466	1293045.377	1066242.787	2405658.161	1828058.732	2146174.987	2862133.185	2181112.618			405
F_572	F_572	183.0734903	183.0733547	183.0735271	415.4067495	414.6044946	416.3723431	7	481024.0179	373696.7664	382632.0549	377979.5217	212061.898	199958.4726	200876.0213	219299.4255	180768.0403	500405.9618	479928.2248	487898.3152	554518.6732	514898.7445			1339
F_589	F_589	185.0915742	185.0914232	185.0916865	407.2202512	405.2088546	408.9309364	22	290778.1916	244524.1204	312095.957	318346.3	357686.4868	383010.0166	361703.9547	323593.6693	325423.2667	406146.093	348768.6241	352841.9889	427883.1776	408525.0481			80
F_590	F_590	185.0915917	185.0914726	185.0917212	350.1983074	349.0166932	356.5297559	16	173696.2584	150862.7739	177674.2196	177458.2026	195372.5495	223383.4474	223344.299	185620.8962	194792.3731	201271.672	184541.3829	178045.886	211631.2616	202157.2174			797
F_603	F_603	188.0700323	188.0698934	188.0701192	833.4139548	806.0731688	834.8571325	11	462825.3449	386821.7397	334291.5996	306901.8093	350421.8749	264861.1851	351260.5548	360230.8662	258979.1246	416196.9767	470234.2071	490247.9217	483048.2763	489125.7841			2500
F_606	F_606	188.0913245	188.091177	188.0914142	198.4993489	194.5016599	200.5100885	22	3968498.754	3731461.901	4123891.421	4195370.042	5926749.4	6722646.113	5848014.163	5177002.839	5784589.444	4831292.051	4183081.521	4148849.254	4791861.651	4597401.299			1038
F_617	F_617	191.1037893	191.103641	191.1038849	1402.77321	1401.493208	1404.148703	16	161701.0377	168440.0077	158254.5831	158954.4735	167381.4143	177553.5341	174051.5309	167694.6949	149198.4961	150565.9779	129674.6842	157305.2477	188139.7205	155502.8194		[M+Na]+ 168.115	130
F_627	F_627	195.0759654	195.075813	195.0760637	165.6280473	162.5792608	167.2372903	22	951583.1497	797324.6197	861492.3491	854795.3797	953019.4663	1050040.252	997977.1424	951447.4343	870791.526	1027038.921	1010357.233	973167.1558	1218788.962	1042059.071		[M+K]+ 156.114	2089
F_2000	F_2000	371.189348	371.1890644	371.1895261	708.424958	706.5319647	709.0915917	15	719236.807	622207.5087	579685.9616	579182.5615	2843288.489	2773473.903	2833676.45	2201467.367	2780049.202	816102.4023	788837.034	759031.2638	908212.8543	832459.1443		[2M+Na]+ 174.099	103
F_640	F_640	198.0924427	198.09225	198.0925927	666.62766	658.3462898	669.4457915	15	447233.7869	368790.7491	409653.4156	361974.7898	107110.4146	55695.85837	127677.9233	144155.1162	55919.17545	521588.3426	485080.3101	481694.5487	561129.2578	522006.3155			2193
F_667	F_667	203.1788937	203.1787484	203.1790254	1518.329897	1517.425966	1518.88479	9	12153.0261	11286.33237	660823.2132	613009.7367	5904.205594	18846.3138	7869.655349	8852.562036	1738.859284	826871.1414	764418.2381	883202.1145	1077230.847	838891.1826			935
F_3056	F_3056	477.2387712	477.2383573	477.2389625	1646.939603	1646.1133	1647.61089	6	31048.51071	14681.33082	25984191.59	24696227.22	56161.05713	31248.82626	59918.17256	72557.79543	30003.65112	27224352.24	32175638.6	32052772.24	33206031.76	29332048.14			751
F_669	F_669	203.1789206	203.178788	203.1790402	1463.998131	1433.677327	1467.289332	9	3763.009632	1888.480538	373230.03	425653.7666	4320.810102	4340.015151	6504.989742	3822.50896	7376.41587	567658.883	458979.6474	570684.4112	855819.9248	522664.2399			176
F_680	F_680	207.1351412	207.1350099	207.1352783	1417.720674	1416.177272	1420.301419	11	249289.5016	228226.4802	215995.1692	222280.0891	248001.9179	246284.1639	250094.2382	234605.2686	222945.5139	223328.3131	213017.0883	219699.4728	241623.4345	220377.8061			2083
F_686	F_686	209.1143491	209.1141477	209.1144477	1168.998271	1166.919657	1170.69472	17	316147.1262	304922.0354	286738.6511	312519.1798	324626.6821	350060.6802	320215.268	309781.47	293389.2228	316692.3747	303149.7109	308401.0851	332855.3242	300355.8947			851
F_688	F_688	210.0214315	210.0212948	210.02154	726.6430981	692.6109145	728.2038752	14	317343.0544	310267.6861	167088.3083	129514.4264	480935.9988	498997.0748	473597.5378	476554.0451	405356.7432	198659.0871	172877.1739	162680.058	197826.3914	193454.2383			2144
F_697	F_697	211.1072284	211.1070571	211.1073408	544.7036109	538.049139	573.7995052	25	218989.8687	174629.6095	411654.9188	446934.1229	588248.2062	602798.9571	558367.8951	508212.1979	540452.8719	246825.3432	252916.8935	734460.5092	281547.7249	827451.8577			1426
F_698	F_698	211.1073441	211.1072345	211.1074279	194.7299246	193.365295	198.3810642	9	689597.8316	579982.6866	616098.4195	549623.999	592682.3263	570308.7751	623724.4313	679441.3148	611571.0886	551100.8095	528328.4744	508696.0238	603026.9599	520435.5412			1040
F_710	F_710	213.1228839	213.1226285	213.1229998	903.1969311	887.8124003	910.936941	20	370070.2501	304662.6882	409174.5559	481737.6046	214744.5977	189758.0002	209550.889	210946.647	206822.1504	1242822.774	1302141.201	944085.524	1344438.727	1259105.004			614
F_711	F_711	213.1228675	213.1227025	213.1229741	860.375415	850.6267871	866.8171438	17	752720.5496	641095.1965	479326.2811	382596.1037	356012.3745	331183.6093	378323.5835	373058.173	304629.9506	676878.5118	717525.2827	587572.5785	761002.8989	683525.7605			429
F_751	F_751	215.1022119	215.1019957	215.1023033	242.6875829	226.1576137	253.7191485	22	1070210.95	961550.9649	919864.2061	1107704.719	905045.6497	831783.4849	1008221.632	841167.765	947174.0583	1548624.519	1527944.539	1404792.865	1708511.177	1650361.432			2527
F_2903	F_2903	461.2074003	461.2070607	461.2077423	1607.929255	1606.999553	1608.667905	9	39606.2356	20754.73888	21635298.87	19874023.94	79719.74703	32627.5752	68571.94495	76126.84723	28985.53209	24390374.04	25641185.2	29278313.38	30909510.69	27078869.68		[M+Na+K-H]+ 400.256	675
F_795	F_795	219.173831	219.1737329	219.1739592	1657.614435	1652.151613	1658.22692	7	43787.37602	59849.75792	376497.8539	340038.6377	48339.57024	56063.26022	52342.97192	50837.80446	50420.08039	525627.0054	530924.6996	552591.6079	560473.9604	517658.6944			420
F_806	F_806	223.104985	223.1047267	223.105063	247.1956064	206.3714798	268.4125372	28	301027.3323	107651.1527	191743.236	223837.3462	228029.0408	210225.2874	303504.051	281781.9882	180375.3689	252264.6667	224359.1557	214927.2344	266509.9145	263028.2431			2528
F_816	F_816	224.1276192	224.1273926	224.1276906	714.2142338	706.5522676	722.8582085	16	898630.6784	845927.4871	834155.5763	967732.3537	967228.3344	811920.0815	1039878.595	1001673.524	793069.9307	940011.9919	597107.0193	995945.1794	1062038.244	1318360.994			228
F_817	F_817	224.1276803	224.1275099	224.1278065	217.9179029	202.3795353	233.9190579	16	838597.3872	1365962.494	164392.638	168777.5632	1456616.309	179647.6732	1456125.62	1111995.414	125709.4228	2275524.453	1094454.016	1365263.836	1161182.876	1742849.41			2363
F_818	F_818	224.1276251	224.1274041	224.1277312	774.0148159	769.4235959	781.5913341	14	455453.8841	676409.6133	874301.7722	775755.2901	837022.5264	700183.7794	708970.9702	726657.427	391149.8224	75655.32844	1133908.311	808181.975	888625.6145	874150.1298			520
F_966	F_966	243.1527833	243.1525396	243.1528675	514.5893426	512.681765	516.1105252	22	320006.6471	259540.4939	291875.5944	322366.3255	325225.1047	325478.4264	302692.0999	297717.1981	297456.2986	452192.1727	422757.7839	416780.779	478317.4429	445629.023	[42][M+1]+		133
F_2447	F_2447	417.1971465	417.1969228	417.1974372	448.3572878	439.3955364	451.6187731	7	118400.2915	78314.28718	147188.001	144423.3547	102387.2073	127104.8017	229391.0171	134796.551	87664.37594	243085.0048	262841.9301	319515.9395	362443.0401	345325.6987			2255
F_834	F_834	227.0809604	227.0807791	227.0811138	799.8065078	798.0086091	801.9289195	13	577664.6195	440073.8976	308236.2194	297915.7848	361596.9433	393219.8239	376185.192	366995.5435	332291.6756	590970.3077	580649.7288	571043.354	615746.5407	608264.4469			1376
F_838	F_838	227.1249272	227.1247318	227.1250482	1234.247265	1232.818698	1236.275115	20	284231.6211	253773.2991	235586.9001	242503.2648	278660.3002	270611.6172	256772.6698	283997.3498	237857.9578	223437.0533	218588.5506	228915.1502	242210.3252	228835.621			2222
F_842	F_842	228.1055959	228.1053684	228.1057166	312.286584	309.0702984	317.6789798	22	747213.6476	606440.0844	764848.2804	764432.3316	684143.7972	712395.2443	676887.6115	622126.2386	639307.2424	866552.7781	845541.0881	790058.3842	893379.1456	853032.1022	[33][M+1]+		2450
F_882	F_882	230.112972	230.112795	230.1130747	707.358472	671.5176082	713.9897038	14	241055.1412	263342.9442	399567.448	349258.9894	99776.59379	79830.36174	115796.0633	128407.9694	80870.34825	333311.6774	373606.9267	315198.8226	367965.6257	364056.8347			1392
F_899	F_899	231.0969985	231.0967842	231.09708	768.7855283	762.3990661	771.7260331	8	6940213.385	150840.9134	6199316.453	6348515.528	3061330.127	1461437.912	3561494.096	4148669.776	1379535.31	211890.7939	234549.5851	219185.0009	234826.387	235901.2108			2308
F_902	F_902	231.133536	231.1333376	231.1336479	299.6023009	297.0074521	301.2479893	15	331731.5354	307249.1558	252364.8446	265108.6306	274524.4528	237608.6915	288572.2846	286975.2947	219087.4998	352630.8235	342567.5493	308766.6869	374573.7909	374806.8993			414
F_904	F_904	231.1697967	231.1695731	231.1699478	825.8053735	822.606882	830.130336	20	345957.8194	215038.3142	226604.5492	276859.0444	202304.3943	185598.8975	218874.6394	221409.2048	191230.7469	344147.5163	378173.6974	300331.9392	338822.3501	341328.7835			2514
F_910	F_910	232.0768564	232.0766213	232.0769933	780.8428668	779.7753768	782.0694976	20	394918.1279	337827.244	371741.6037	356516.1178	167597.1342	59580.82159	184777.493	222619.4793	69316.03563	425412.5846	408459.1077	410453.89	432659.2661	408283.0467			521
F_911	F_911	232.0768577	232.0766376	232.0770471	743.421494	739.1270679	746.2815782	20	355775.1211	280236.8455	374062.8681	361562.684	129963.232	46854.20555	165400.892	179282.8089	52643.52676	401746.7584	369392.5522	382583.6877	431017.6184	411621.0468			2242
F_4718	F_4718	640.1912541	640.1906553	640.1917353	794.3166729	790.7337733	800.2003343	17	498198.4922	387342.4588	757112.2701	783938.5522	402227.322	307974.5863	349389.1405	445279.9829	335494.0401	1533695.641	1526334.506	1382782.771	1593717.374	1495159.919			82
F_924	F_924	234.1289135	234.1286417	234.1290394	759.0631281	757.866486	761.5009945	16	250752.3873	209792.7712	208169.7597	210912.3447	271656.2693	274505.4039	284913.9163	250880.8952	259010.4668	252510.114	226902.1687	230063.5505	274780.839	243333.0863			1265
F_932	F_932	236.0583105	236.0581678	236.0584285	226.7806839	222.6233793	229.4881613	7	247115.1752	209586.595	387660.5112	211885.3403	368053.4221	369502.1087	336075.4262	350977.9231	356015.1664	335956.7139	329049.325	332929.1337	337281.7428	352026.923			2364
F_939	F_939	237.1092289	237.1089479	237.1093622	1043.76732	1041.583561	1045.948644	22	312492.104	332831.4886	284506.9424	367795.618	314571.0492	323558.8743	370142.2743	304956.0959	299032.2798	267941.9473	274356.8959	289622.3607	303436.8834	331189.6939			754
F_2710	F_2710	442.1140874	442.113595	442.114301	149.5552126	147.8043618	151.2611581	22	2639754.632	2237533.837	2655614.447	2691225.256	1849218.003	1700367.68	2047603.459	1904473.385	2095626.323	2717454.102	2559325.626	2131132.693	2493607.89	2395428.811	[168][M+1]+		1
F_1580	F_1580	329.1030044	329.1026733	329.1032301	647.241904	645.0582797	650.2187366	22	769639.452	601113.1482	797807.4833	773679.625	674479.1737	666943.6079	683253.1256	654997.946	652420.4095	737754.0775	746858.079	702592.8309	823176.8062	713573.5188	[73][M+1]+		120
F_967	F_967	243.1528112	243.1525677	243.152931	454.4747926	448.0212324	467.2976712	22	345943.9244	267383.6007	294896.2628	303766.7953	286724.1225	246033.4532	278800.5868	255479.1907	312527.7425	335611.7971	280324.9282	264539.2471	306823.702	293489.9815			2269
F_970	F_970	244.1286802	244.1284358	244.1288937	1167.031596	1155.464513	1175.191231	21	324499.0189	26953.61271	272745.8095	461012.5216	218661.3471	176433.7148	109610.8853	302969.6531	197852.5363	385355.7971	237060.6533	620416.7293	357466.0192	613088.9508			852
F_1449	F_1449	314.0840637	314.0837369	314.0841965	480.0865781	445.5186379	482.4814992	26	1014575.675	909546.3637	928422.6207	918923.2976	1850197.041	1833434.407	897804.8611	853074.1159	1731655.277	858333.2015	1479750.294	1401065.852	1595403.618	1575152.426		[M+Na+NaCOOH]+ 223.108 [M+Na]+ 291.098	26
F_1004	F_1004	246.096722	246.0964809	246.0968549	1166.919657	1154.444219	1172.773419	21	540007.8989	391105.6975	420624.6435	587415.7256	107455.7884	97611.35065	222642.661	334564.8854	262275.0059	460164.4304	54577.30507	281918.8619	846097.0022	524995.9209			853
F_2575	F_2575	430.2220432	430.2215883	430.2222893	1097.222311	1095.020596	1099.202642	22	1946458.415	1714087.714	1280083.791	1315444.429	2225329.902	2228577.546	2220259.943	2169815.063	2102256.513	1335647.528	1255321.747	1209902.549	1307723.43	1185060.893			305
F_1018	F_1018	247.1284699	247.1282154	247.1285939	304.6076506	298.0811142	314.5937276	22	1268524.105	789868.3668	891290.649	898258.0141	1041251.637	1104589.983	1068457.629	1110009.2	957537.4195	1152704.386	1127148.263	1030926.407	1154266.367	1124395.693			416
F_1024	F_1024	249.0841673	249.0839433	249.0842815	322.9424379	315.8508653	327.1567795	22	1381547.998	1146499.649	1485941.329	1458000.183	1572060.488	1641819.921	1517285.078	1406538.649	1447290.812	1482491.749	1421289.295	1368144.384	1573624.324	1503325.377		[M+K]+ 210.126	78
F_5291	F_5291	701.2333372	701.2327317	701.2337956	829.0581807	826.8331399	835.4877682	17	779293.8708	584341.1544	906700.0657	928882.8061	807900.1734	593741.2923	726248.9572	850479.1249	651714.2455	324019.0532	268002.8904	194668.8052	242355.6447	231584.3403			2498
F_1026	F_1026	249.1229034	249.1226136	249.1229666	576.4386222	539.2654696	579.7383175	13	110988.6038	95422.96465	133274.8246	135320.2872	113791.4291	101301.4129	88275.55028	88935.50169	86489.27598	183673.1324	172645.7666	221333.2802	243049.8064	161314.6142			1182
F_3499	F_3499	521.2443612	521.2438108	521.2445551	460.1630363	456.7520846	462.894949	15	377635.7223	326378.5878	1070010.626	998726.3351	128086.9914	104828.6695	378124.196	447930.0081	285395.1535	169058.6393	185164.3422	151789.1537	178438.9853	189678.8847			151
F_2868	F_2868	457.2323128	457.2318414	457.2325465	960.5241007	958.6670123	963.0175548	15	425457.0421	346936.7592	216091.1233	214261.1585	492152.8588	500156.1865	500291.546	485618.9314	494632.3939	226263.7831	218965.5429	193255.434	238087.828	216177.7654			1779
F_1034	F_1034	250.5806927	250.580379	250.5808363	914.8577469	911.771166	920.8992482	22	228896.0407	160281.3856	499451.7805	562257.2384	442585.1554	445299.7643	479076.3939	262139.2758	446315.9041	783965.3599	694366.0254	674793.4206	716183.2234	722324.0768			961
F_1038	F_1038	251.0997466	251.0995198	251.0998264	543.520213	539.6636492	570.6101316	22	402019.5883	322006.651	312155.9264	323140.5837	484442.943	513246.9409	436669.8865	393497.5046	418280.1631	178503.1971	190128.3007	186528.3964	183929.7321	208000.6799			1427
F_1039	F_1039	251.102134	251.1019115	251.1022064	736.267176	703.6072314	737.8340804	15	48249.61695	33217.13833	57695.00581	42736.72867	368811.5652	458271.8831	254837.343	235996.4128	456371.4029	53578.57797	57812.80985	51166.83698	65409.37574	60974.06551			1906
F_1057	F_1057	253.1406385	253.1403985	253.1407192	1577.833302	1576.866718	1579.281322	13	572960.4894	621878.7187	574553.108	596417.0229	575892.393	604624.6865	571862.7543	586420.073	577026.9596	607786.4371	590385.8959	607989.0962	610786.4146	595869.8337			2586
F_1063	F_1063	254.1494201	254.1491768	254.1495745	419.0956538	417.3443491	421.0934955	14	545382.1349	521014.5452	648146.7465	692378.3253	666954.0749	802215.1074	659779.0449	572126.5834	747336.4283	823834.4193	880687.9879	864733.5223	916403.7748	863999.4289			1340
F_1064	F_1064	254.1494889	254.1493436	254.1496092	253.5234886	225.0634925	264.5892787	10	288508.8327	355730.1424	428175.3609	521738.2162	700764.1638	734417.0391	453459.6669	328649.0234	445625.7	934387.6603	1036564.196	398226.7072	1039413.641	1056934.274			2529
F_1069	F_1069	255.1197861	255.1195614	255.1198979	1051.367301	1050.325275	1054.963561	16	247479.4382	250247.4962	248531.1323	302800.6185	245453.4562	253900.6934	239681.9542	261645.2921	249048.4479	210528.8328	211618.4607	217313.7925	226542.6283	212677.472			1966
F_1073	F_1073	257.1467119	257.1464296	257.1467799	1030.976907	1001.034092	1049.091664	12	407933.0117	392547.9329	261320.0295	296469.2163	599313.5597	766084.2196	679191.5197	606736.2807	373415.9965	144371.9585	145433.912	189482.6538	137012.5271	146547.2153			1296
F_1078	F_1078	259.0595506	259.0593232	259.0598209	666.2987953	660.5995769	671.4955432	14	297645.8138	253857.7843	278471.6301	274496.9645	40894.66849	8580.83573	48252.26537	88835.31734	16861.04143	365889.3004	271569.355	268802.7028	170983.865	154460.588			2183
F_1086	F_1086	260.1122904	260.1120736	260.1123887	946.5146234	944.0528507	948.9547273	14	203526.19	151968.0112	179840.5157	173545.7448	137291.1126	130484.612	138270.0669	147332.6135	111495.3689	337993.9126	325150.3368	302145.1319	334684.525	344061.4003			661
F_1087	F_1087	260.1123828	260.1120545	260.112418	906.5485857	901.9683376	916.6101998	12	225143.9999	171052.6268	265363.6491	266301.1557	124099.2772	86464.6792	128309.7438	122989.4151	110932.4566	428669.2449	428299.5001	386931.6721	384555.6245	421246.8502			600
F_1111	F_1111	263.1385255	263.138231	263.1386842	914.8162353	887.3907658	917.0897137	23	1381045.986	1039994.725	989473.7985	891670.7326	570612.4994	379356.5949	655643.8897	807498.9163	417932.6579	2051972.029	2084984.443	1854769.924	2112835.922	2128451.393			957
F_1123	F_1123	264.1313406	264.1311037	264.1314796	458.7791659	454.7802261	468.5117916	22	1268983.756	1435298.945	1709012.102	1285986.57	1562176.677	1540059.904	1538395.559	1353882.644	1857622.043	1351959.515	1266688.855	1280677.726	1265301.469	1365317.745			2258
F_1133	F_1133	265.1347122	265.1343632	265.1348037	514.2561046	512.681765	515.2059416	21	150340.5364	134065.3759	150622.9368	153734.5737	160153.7478	172466.1839	163866.6474	152171.9552	166103.622	180413.7311	173354.8972	195442.1742	197906.9784	184766.8476			2125
F_1134	F_1134	265.1347213	265.1344727	265.1348484	457.0525242	452.9212405	469.1871314	18	132921.9125	106510.5566	130870.2255	126374.267	126388.1144	137662.3354	132132.0042	93184.15962	153276.47	111705.8398	117688.2122	120596.8778	128440.7501	108122.0659			2259
F_1137	F_1137	265.1769658	265.1766925	265.1770934	1730.319919	1729.553356	1731.013508	16	437011.0986	944670.2606	1003212.232	435601.7668	385313.9976	369195.1118	391345.8023	879072.9583	418586.5539	407534.3415	450366.8949	409553.894	398026.4586	401969.2185		[M+H]+ 264.17	1822
F_1150	F_1150	268.1650761	268.1647851	268.165168	496.5573699	494.5430509	497.9313939	21	528006.0061	465027.1604	616808.338	685510.2011	773214.4666	951326.095	731897.3108	647065.6095	838225.5678	947996.443	958335.843	915011.75	979357.3109	977754.6672			2028
F_1151	F_1151	268.1651114	268.1648752	268.1652634	398.7149514	391.3418399	411.9034831	22	833058.1045	736320.5013	1006771.381	1116685.959	1281688.859	1622362.765	1241025.504	1019263.309	1433834.852	1386133.26	1424069.339	1348270.175	1432605.496	1418590.029			2111
F_1158	F_1158	270.0843505	270.0841164	270.0845285	834.0177451	804.0155521	835.7999592	25	1446892.62	1215888.568	969428.4704	949808.9989	1122977.223	830576.0828	1108788.473	1102232.615	818676.6772	852501.6973	852132.9851	1288628.673	1399035.249	919906.2341			2515
F_1175	F_1175	274.091594	274.0912861	274.0917704	665.7701136	663.3261001	667.570787	22	415296.5949	337337.8892	380460.9894	355363.1706	408227.8397	379430.6535	385836.5567	385250.5437	388352.6642	483693.3392	476117.6289	450269.6176	523243.9392	538477.0376			2196
F_1177	F_1177	274.0916742	274.0914529	274.0918576	394.7803867	392.0193916	399.8037679	22	719054.1516	605300.1105	720443.8965	697997.0151	517784.3628	510770.2752	520863.0545	522957.8457	515413.9889	808417.9088	800986.4945	716329.0788	819441.3066	779649.1106		[M+H-H20]+ 291.096	131
F_1178	F_1178	274.0916603	274.0913805	274.0917852	480.7637088	478.5568742	482.4814992	22	432137.4428	352094.4724	358789.862	341999.6945	289203.0374	283266.1144	283024.4405	297810.205	298614.8034	419734.733	409441.0177	373145.6817	401741.4894	421319.6278			632
F_2102	F_2102	382.2190207	382.2186746	382.2192305	978.2958342	977.1099525	980.1452868	21	1844961.145	1417840.983	1198799.271	1261051.685	1922860.705	1959237.289	1950490.536	1858526.365	1862825.266	1347310.088	1271835.226	1179706.445	1339795.519	3264448.486		[M+2H]2+ 762.423	53
F_1190	F_1190	276.0861041	276.0858366	276.0862495	945.4750709	942.0910526	948.9555031	19	286523.2896	215491.9429	215724.7516	223276.3901	216293.4148	195953.7514	218040.4999	205040.0489	205588.1752	407591.14	390586.9015	361398.8582	368068.4389	384396.784			652
F_1199	F_1199	277.1177887	277.1175097	277.1179172	417.7889159	416.0921763	419.7513193	22	5124752.542	4018214.463	3221941.659	2779826.413	2214726.09	1211806.053	1433009.288	2832065.436	1265547.21	4092035.381	4554502.261	4181085.625	5001887.886	4797089.68			1326
F_1200	F_1200	277.1178396	277.1176117	277.118021	327.6281962	315.8081038	345.7078577	22	6335675.443	4851681.297	3927438.037	3211667.462	2551907.779	1320285.663	1561003.078	3273572.159	1464455.84	4354790.153	4824678.186	4384533.147	5255231.536	5184123.217			1307
F_1207	F_1207	278.121108	278.1208587	278.1212147	417.9805447	416.0921763	419.7513193	17	599767.1876	467523.6141	361452.9127	327561.7215	265261.178	157568.889	171975.1593	303499.7899	161528.2059	439724.9359	497512.2176	454890.9702	577882.6932	540187.9362			1348
F_1208	F_1208	278.121192	278.1209498	278.1213424	328.3603771	319.241888	347.0564848	18	661017.1832	564496.519	381250.4207	406739.016	389213.043	280632.3331	304620.2181	384397.6468	285917.4162	393274.2671	496203.8649	416171.3723	579204.2769	432136.7589			1311
F_1219	F_1219	279.1925908	279.1923566	279.1927599	1395.333455	1394.262476	1395.588799	9	566203.6298	490066.7721	875045.7662	889913.3891	2267749.059	2848288.146	2095446.504	1866782.077	2443986.096	692225.5399	758277.3036	612841.7294	680581.926	664461.0314			2105
F_1224	F_1224	281.1127315	281.1124585	281.1128239	476.0836599	473.851111	481.0057663	20	350573.8175	260425.5366	335497.884	296057.0097	308855.9858	296686.8525	314309.9654	326105.1339	304344.8549	312169.3373	313881.1527	268998.94	317794.5958	323793.1871			1888
F_2325	F_2325	405.6843059	405.6838547	405.6844197	556.4774339	554.0481621	557.5749352	13	397792.1596	304213.6094	361647.2697	381571.072	351849.8637	324634.5281	327591.8758	337741.0361	321899.8628	687377.9635	747892.8626	759447.0273	783897.4787	864216.0529			71
F_1230	F_1230	283.0718252	283.0715612	283.0719798	401.6033332	398.7897531	408.8285755	21	250833.5083	242776.5632	334203.0483	334436.7034	284124.3654	281318.4974	312258.6231	265113.238	289271.4119	239605.717	234431.7793	210733.3503	257459.2076	243523.5639			2534
F_1240	F_1240	284.1081697	284.1078994	284.1081978	479.9304048	478.0504889	490.5282661	10	118548.8001	110955.3681	52311.39438	40958.07621	29233.41567	21295.45113	27645.5421	32314.20541	25425.25422	66922.03428	77021.58859	72502.94238	80786.02161	80311.46187			633
F_3745	F_3745	545.2439343	545.2434434	545.2441749	504.0611596	500.1023617	514.2535591	19	867278.7828	652843.0422	746668.8362	741499.3649	428408.3168	312479.7919	432989.3342	471499.2826	330845.9647	1081757.511	1093836.83	923984.8375	1103920.063	1156079.48			1623
F_1260	F_1260	288.1073118	288.1069604	288.1073815	492.7547317	489.1985804	496.3395463	14	448313.5645	377568.855	200301.9664	188360.05	170280.9152	135798.8347	168608.0062	166509.8338	147691.7741	296216.2125	301727.4056	287012.6337	324060.4389	296660.3886			2030
F_1569	F_1569	328.2324008	328.2321055	328.2325913	562.9303027	561.1152532	564.1729122	22	686454.5533	442385.0793	621976.6013	476441.7353	827346.1529	989110.6989	1045484.997	593831.6537	872617.9183	649980.3476	659304.8552	453498.857	676487.1881	585480.3336			156
F_1272	F_1272	289.5915639	289.5912628	289.5917438	676.332779	672.7105676	686.5836939	20	515706.5945	444700.2076	439237.6887	446359.5307	592369.1084	642042.2741	593542.7805	581616.0957	584183.3692	592692.3744	561852.8289	518710.7482	567390.3268	541727.2738			1507
F_1278	F_1278	290.1469755	290.1467934	290.1470636	412.4083147	398.4295073	415.4067495	9	136248.0672	138211.8615	302160.0486	413953.8692	232870.4184	296420.024	208545.6413	182012.1606	239954.7695	280244.6208	258173.9005	255382.994	332547.9626	277270.5696			1349
F_3465	F_3465	518.3159929	518.3156527	518.3162428	776.5204366	774.278929	778.9467103	12	287742.6911	195364.5672	222746.2638	202127.2791	368246.7965	349181.6944	332448.7593	254904.2329	335540.1593	231581.7249	236102.4462	152000.4919	205336.5781	175218.7098			495
F_2667	F_2667	439.1579933	439.1576492	439.1582301	741.9739327	738.358096	744.9470075	18	513501.2638	393684.2807	506244.1847	522526.3434	88891.75178	167507.032	294699.2084	256770.6759	158900.2298	580809.9503	534860.808	538541.5976	583994.5479	558685.7407			2238
F_1297	F_1297	293.1055769	293.105254	293.1056935	447.3497673	444.2434152	483.1378027	24	362533.8849	302109.1232	338848.8213	337272.066	252240.8592	245490.6093	253324.749	237726.5995	244493.1971	468580.8286	491141.3391	533955.5215	629243.8947	500689.4051			2182
F_1307	F_1307	294.0966845	294.0963665	294.0968554	771.4565887	768.1794457	773.7959131	22	392285.4847	308473.6339	429946.9129	435440.1244	337734.7499	320493.6217	315080.8362	344261.9766	338111.7942	493114.2359	489945.3412	439590.6455	482823.8172	472085.8996			2316
F_2865	F_2865	457.1978617	457.1975031	457.198143	825.0519439	823.5913433	826.2657555	12	992459.3264	798210.1995	595562.4542	589801.8922	460207.0901	476253.824	437999.085	416721.3309	377653.6836	599903.1888	631227.6394	621260.151	667021.5222	647244.3297			206
F_1315	F_1315	295.139498	295.1392688	295.1396622	521.7338293	510.939168	526.3141402	10	211260.4886	154610.504	187330.7593	203722.6384	160471.937	144262.2257	141725.5381	142219.0767	141176.2981	484309.7723	474238.2089	441403.1148	484264.583	487787.7468			1133
F_1331	F_1331	298.0963031	298.0960437	298.0964057	479.8754199	477.0458886	481.1692902	22	1088194.604	705717.5353	2424624.148	2326568.53	1724562.895	1834223.223	1556015.475	1402948.08	1601192.434	3575993.301	3718736.031	3401344.753	4144207.374	3946954.818			634
F_1332	F_1332	298.0963886	298.0962563	298.0964937	267.325621	224.065357	271.4826905	10	195283.7222	57890.03053	275652.4973	177018.7093	208782.6737	214160.2886	219860.816	212339.0969	231321.8149	148902.9067	194956.8156	137589.5811	176751.5141	158134.1115			2484
F_2757	F_2757	444.179647	444.1791565	444.1797753	528.5151435	525.7316448	537.3855709	17	592181.9648	496361.2186	402317.1177	425975.8863	206247.2943	152416.1285	230453.1416	247176.7433	151095.8927	583498.3937	611098.9369	537311.9302	646442.7503	596857.068	[171][M+1]+		65
F_1334	F_1334	298.115647	298.1153781	298.115787	467.9842512	464.0236176	479.5696198	22	483777.8355	386775.7135	465636.3925	439242.5723	523139.2399	493845.9606	492481.9847	451497.1462	523197.5885	453169.1358	429395.7977	442265.4342	415723.2364	432576.1139			2271
F_1335	F_1335	298.1756487	298.1752681	298.1757323	501.1367243	499.9682146	502.261111	13	172835.396	114051.6083	95182.93848	83757.32436	131057.8806	126389.0274	152036.6517	103354.6499	121171.1388	252233.7802	239333.2576	224673.4622	260840.5066	254804.5043			1628
F_1336	F_1336	299.0996103	299.0993572	299.0997481	480.2355144	478.211967	483.7867077	15	113999.4262	92681.67309	214743.4049	187002.231	145159.8508	155382.0412	134205.5538	137718.0393	143175.0484	285307.9959	288483.6937	272733.5889	331947.6548	304563.4713			635
F_1337	F_1337	299.0996918	299.0993956	299.0998086	418.6614841	416.1975227	421.7272251	22	526068.2853	413333.8908	422874.509	379555.8702	235871.8933	157921.4921	160283.5538	269875.3842	158971.7502	403827.2005	452393.2471	397303.4742	483652.459	453446.6784			1324
F_1339	F_1339	299.1070112	299.1067334	299.107171	1010.643262	1008.912145	1013.093722	22	562686.9026	458231.454	482387.832	510230.5331	407616.9908	359267.9101	448636.9746	412362.9985	370707.2834	812273.2782	774019.9005	739723.0495	781524.907	782189.3058		[M+2K]2+ 520.294 [M+Na+K]2+ 536.268	171
F_1340	F_1340	299.107027	299.1067514	299.1071748	974.5459951	970.7299493	981.0563001	22	369223.181	311710.3502	371596.6072	340460.3393	293814.349	229554.6728	280065.5901	316909.336	236084.2071	492768.6804	512634.6194	434163.1843	511827.0676	481339.0826			2376
F_1356	F_1356	302.1493776	302.149102	302.1495086	724.8524106	722.1369461	726.2943551	17	381564.7509	288586.2647	352250.7394	406432.7818	285815.8696	267354.7266	279965.4146	273293.7454	273792.6467	619040.045	635128.9623	564317.9092	666910.2453	656703.3882			1951
F_1358	F_1358	302.2068351	302.2066114	302.2069481	870.8180519	824.9398579	871.9751338	8	954.4620332	0	827794.4529	1037078.899	3788.135282	2348.81057	14118.41179	192264.8372	11062.6661	1019367.914	958891.7839	645178.4593	732919.8928	623894.828			470
F_1367	F_1367	304.0810114	304.0807038	304.0811704	983.4860352	982.1924641	984.8155135	22	336326.728	270161.4825	221149.6508	247087.9822	293337.0897	276881.3649	274722.3229	275526.1925	291966.2802	442902.3785	471748.4108	419290.2916	465372.2683	455443.6861			1020
F_1368	F_1368	304.0809994	304.0807045	304.0811687	945.9518428	940.5062384	950.7310893	22	432697.4309	342223.3757	327391.3592	344971.0104	346398.0542	320428.1907	337638.9517	337223.0419	350613.0205	632892.3492	588946.0831	528753.6518	607690.3368	615729.7038			653
F_1371	F_1371	304.1759361	304.1757135	304.1761754	433.2141314	432.1688597	434.1656748	11	157602.7565	133247.5943	140609.784	130716.4744	133112.571	132185.9358	130970.2414	143709.5768	124617.4642	182557.1825	173214.0527	177539.0512	178772.06	182416.3506			232
F_1378	F_1378	306.0636966	306.0634296	306.0638629	563.8072144	561.4700071	565.8498383	22	1007739.925	718972.0946	929446.2167	959824.5288	846032.8809	833351.3898	857329.3725	834341.1865	808690.9961	854287.6855	883202.5807	752447.7906	901987.1281	893958.0367			1165
F_4185	F_4185	579.2961778	579.2956638	579.2964496	623.0105439	620.5577586	625.7844974	17	803860.5043	651918.1839	1033298.689	1004271.807	864994.0112	840702.4319	829983.6614	823303.4089	842614.8698	1627419.511	1631111.262	1482798.171	1644255.83	1637629.669	[339][M+1]2+		89
F_1388	F_1388	307.1211313	307.1208445	307.1213397	774.7288927	773.7507028	775.9462028	22	571603.5164	437150.3888	562356.4898	571379.453	302739.3394	395441.6925	398962.5831	423816.5424	342768.5123	714541.8038	732523.9835	589631.042	681441.2261	724395.5645	[62][M+1]+		494
F_1400	F_1400	309.107729	309.1073859	309.1078488	248.4503219	243.7560691	259.1375087	21	453302.4795	378625.0173	764489.0012	830496.4737	1423299.155	1593613.56	1412276.809	1165145.125	1483441.074	803419.1254	808583.024	2039828.863	789517.2596	811149.4842			2531
F_1401	F_1401	309.1076614	309.1074301	309.1078344	355.7772174	353.7853002	357.4893947	13	2001519.902	1600702.617	348281.9066	375460.6561	750439.6753	845456.6142	713516.3424	623328.8991	838548.0298	336554.2605	323218.7656	1794016.298	2127191.655	320724.9815			781
F_1434	F_1434	311.0925052	311.0921881	311.0926515	866.7244106	862.1821879	871.2264954	21	501309.8963	393489.9933	382892.1567	401631.6025	406947.2113	428898.303	421091.6022	412707.195	396153.8475	646418.5697	640870.0381	546635.4359	635186.4658	642950.3151			471
F_1435	F_1435	311.0924849	311.0921359	311.0926312	909.6958609	908.2922118	911.5452241	20	350173.4912	285951.6927	235779.6416	252628.0282	332641.372	327171.1186	306888.711	305615.965	290599.3441	408432.8703	422986.0093	398834.3109	436743.3988	447956.9279	[68][M+1]+		147
F_1448	F_1448	314.0841054	314.0837722	314.0842489	526.8256807	523.7339322	528.1126935	22	374513.6987	307273.6649	333267.6945	327566.8081	303018.4187	288305.631	291255.3234	274577.0899	281321.6765	384598.1105	402876.5377	384429.4211	412147.39	410888.9213			1135
F_1457	F_1457	316.1485967	316.1483278	316.1487432	861.4635016	859.310787	863.8159642	18	923637.5235	757424.0998	559854.1764	623128.3926	1017002.699	1025506.458	986014.5148	962837.785	941927.6332	5400937.011	5434607.973	5106961.134	653716.123	5564588.099			431
F_1458	F_1458	316.1497202	316.1495279	316.1498554	495.0325756	475.4355117	498.0663004	8	78891.51422	68093.41692	317622.5326	288608.096	116703.3458	97617.54661	95834.79455	176001.8107	76066.99076	289801.7647	234718.6651	264483.6506	307401.4374	299837.0086			2032
F_1488	F_1488	321.1744211	321.1739932	321.1745759	589.2879961	587.814733	591.0700075	23	2398231.653	1988181.274	1783834.12	1840311.343	3197482.053	3104183.188	3063502.948	2965514.997	2949674.69	1602729.821	1622062.545	1498795.511	1643027.982	1611127.841			1978
F_1489	F_1489	321.1743958	321.1740647	321.1744662	453.5663742	428.4839123	468.5117916	11	350887.4244	222314.6266	272529.3527	336644.2965	1392396.211	1647218.003	319181.5584	317293.1585	31495.30944	401049.07	715162.1795	339621.1141	910973.3783	898968.6861			2260
F_1504	F_1504	323.1575196	323.1573551	323.1576522	390.1608872	389.7353905	391.385354	6	180812.3402	136250.1225	140124.4593	148644.2643	78977.60535	74167.12357	81521.10133	89019.14047	77836.20722	245393.0728	291736.2596	293470.8399	408580.9094	358976.3351			2112
F_5087	F_5087	676.2855329	676.2847514	676.2858631	506.9249092	502.8276517	508.0200478	17	331836.0338	294149.6289	383928.1343	377927.3323	143950.4627	104878.9602	127959.0293	127688.3397	89555.04545	517122.3094	518703.8315	482780.1808	517859.222	487260.9102	[443][M+1]+		91
F_1516	F_1516	324.0949387	324.0946201	324.0952341	581.4158669	577.446317	587.0200888	17	130037.7959	111736.8561	138966.5922	126289.0883	136763.6187	131820.2545	129690.7084	116050.0556	138152.0296	145011.0934	146249.9499	138412.8697	149715.4241	143859.395			1185
F_1520	F_1520	325.0482985	325.0479925	325.0484411	942.1908718	909.1435831	944.8031164	15	43152.80927	24937.89598	8088.656356	2763.291666	304368.3007	376618.7852	342853.2604	261752.9164	332139.8159	20196.65623	11974.06008	7137.459328	9250.428178	8966.109464			1925
F_1540	F_1540	327.1778384	327.1776336	327.1780431	408.3740705	380.6042426	421.4657626	11	623319.0651	54176.06097	84568.44609	1601974.793	2784624.122	2724665.494	1343143.306	1446992.902	97634.07994	1072621.924	1319688.814	1059901.197	1188972.906	1226379.077			1351
F_1560	F_1560	328.1261131	328.1257459	328.1263545	904.1261216	872.6410232	906.0963952	26	350097.1935	370357.8314	318485.7985	301368.1445	379507.9446	333437.3424	391134.692	366729.515	338044.0508	644800.397	635219.7018	821970.8431	962445.4977	976036.1793			596
F_1564	F_1564	328.2040919	328.2035613	328.2042086	584.5347335	581.2559649	599.641158	21	322521.9267	220390.7096	303857.8872	614244.6398	388935.8662	391330.3572	411870.8371	294635.7475	388161.8708	257526.9275	276773.8311	180612.0767	254924.7232	223220.9773			1798
F_1578	F_1578	329.0974572	329.0971632	329.0976517	249.0046849	241.6652521	252.7117673	22	1841485.012	1461708.638	1883184.734	1866207.379	1145198.223	1094292.806	1158116.666	1145739.296	1142519.986	2217149.553	2206965.428	1957008.726	2163833.379	2167677.407			2523
F_1600	F_1600	332.1163185	332.1160198	332.1164336	512.025682	508.7163681	534.0937999	22	625117.6974	506727.5295	651226.489	620806.1396	359738.75	321679.0735	381354.3274	398066.2346	314194.8541	469970.9285	511296.2515	470089.4883	880737.7338	481225.7852			2132
F_1601	F_1601	332.1163325	332.1160191	332.1164823	589.2879961	570.6975009	594.0475341	17	245596.9502	213052.8411	246064.031	246700.6438	165518.271	162527.3928	175469.2644	180119.1574	155625.6775	303545.0146	328880.5072	297212.273	358474.8076	332705.5691			1980
F_1619	F_1619	334.1366624	334.1363837	334.1368289	856.886027	855.1861311	857.9612317	20	205488.7555	136626.5843	131642.0631	150759.755	123276.8624	116988.5683	126591.5944	107392.0441	111483.7641	385801.2406	406372.8245	330350.8407	397357.1208	422865.4976			432
F_1620	F_1620	334.1366915	334.1364052	334.136888	823.5981626	784.7092266	825.5667308	20	244608.945	152559.0392	224450.4327	185129.1628	146333.4201	137174.9229	132690.8476	149198.1842	157927.2623	420295.8055	482062.265	394658.8693	495012.8568	454006.5116			330
F_1635	F_1635	336.6329655	336.6326972	336.6332419	818.5807653	785.655554	822.757093	23	160949.1153	129236.5546	150304.3387	150277.506	161841.5946	246818.1073	172849.8403	135021.4562	169851.5616	189915.493	189205.8543	327038.4929	205748.939	208491.129			331
F_1653	F_1653	338.1929419	338.1925498	338.193092	925.3567449	923.9464697	926.3079303	15	957330.0822	762309.8589	633685.5476	1361076.676	1013577.056	1011854.846	975928.8673	996573.1293	970811.0601	1511357.271	1407882.813	1390333.067	1485906.162	1374642.387			141
F_1723	F_1723	344.144603	344.1442839	344.1447985	425.7115958	423.6862832	426.5883904	17	293550.3721	256950.0679	236378.1935	254371.2081	236353.1163	235183.6665	226414.4288	228522.2365	236034.191	407136.3971	441322.2916	401113.5343	429973.3105	433712.4689			1353
F_1740	F_1740	345.076751	345.0764319	345.076953	983.2500172	982.1184755	984.8155135	22	329161.2452	256180.3534	228219.725	232802.2839	300546.8039	298864.6098	289844.7024	263358.7286	273459.9901	396986.8272	442324.7867	388276.6587	450306.339	426903.8343			1014
F_1741	F_1741	345.0767378	345.0763756	345.0769088	945.8387689	940.5062384	949.6299618	22	403918.6729	316900.3468	305240.2708	300576.3762	287457.9168	296443.4756	291781.8406	318999.8264	312511.326	525641.0773	499317.7086	457316.8045	517420.2872	518298.9148			663
F_1744	F_1744	345.1286085	345.1282146	345.1288465	684.8560345	683.3550327	688.6184865	22	1306431.031	1033635.222	943204.7767	977650.8431	941010.1535	892717.5363	911604.0609	958021.0963	874837.7487	1175192.863	1182622.399	1001407.135	1140631.436	1181456.397		[M+H]+ 344.121	1596
F_1745	F_1745	345.1286204	345.128328	345.1288045	627.9306783	620.6611371	633.3891833	22	1157551.874	891882.9398	932819.7454	968007.02	768348.1652	699733.95	788062.4194	813446.5248	726664.5247	1146481.165	1156913.599	962622.9637	1139958.234	1075840.057			1570
F_1746	F_1746	345.1287241	345.128429	345.1288719	339.0726277	331.4114784	344.3512358	13	304649.7249	222176.9844	297223.8665	321202.8127	229694.7273	286035.6866	229739.9896	209434.2416	237179.1745	402058.5183	409622.6803	372736.794	427247.0227	408881.3493			790
F_1756	F_1756	346.0560997	346.0556914	346.0562777	447.6916654	443.4866869	448.6714399	22	541235.9216	426332.7503	679402.5407	706661.2065	569926.2026	616036.9228	564018.5075	517038.6951	568172.6783	478866.0846	474652.8931	431295.8394	508338.5393	491770.8511			2274
F_1758	F_1758	346.1239056	346.1237137	346.1239579	196.2064445	176.4984916	207.7862313	11	265691.5527	229986.7978	241047.5577	106739.7479	277361.6063	232275.1923	206476.9464	186008.8621	199233.1041	776850.2207	817280.2045	739489.6192	836441.5473	870083.3426			1041
F_1759	F_1759	346.1318897	346.1315559	346.1320867	805.7545253	771.3473516	818.3956573	34	892465.232	429442.1344	664063.8678	622157.5733	325671.0288	339584.9956	309921.5498	386424.3725	292910.403	663511.0487	829376.6607	598411.4181	1198348.816	829099.1548			1087
F_3936	F_3936	560.2251098	560.2246147	560.2254213	852.0535464	849.5627239	855.6490889	18	263724.3995	192374.8955	1020255.66	909951.8457	642724.8155	595627.1288	600747.5944	600468.633	591983.5591	948150.6946	907156.8317	902166.3761	1051462.336	1028610.761		[M+H-H20]+ 577.224	17
F_2001	F_2001	371.1893408	371.1889916	371.1896285	667.8670732	663.6600296	671.4955432	15	930253.4476	796164.0443	859954.1663	788616.0678	3586567.991	3392943.425	3825884.284	2620941.53	3499286.378	1156231.135	1179491.968	1124441.202	1308414.291	1175240.006		[M+H-CO2]+ 414.181	87
F_1802	F_1802	350.6785549	350.6782714	350.6787616	690.4231445	689.3010695	691.7071967	15	1314372.495	1079775.953	719258.1766	773421.015	243352.7669	197429.0859	436588.6812	379945.7561	162325.2153	857151.2575	805304.5544	747839.4805	928022.9374	764945.6456			371
F_1805	F_1805	351.0793853	351.0790334	351.0795872	248.8454149	241.6652521	252.7117673	22	1020642.914	782831.6046	1054199.229	998618.4	680086.9126	649286.8132	653268.2403	651302.3731	650509.432	1140139.187	1097322.188	979561.3537	1128727.451	1129519.264			2532
F_1806	F_1806	351.1706342	351.1703467	351.1708569	753.5152377	751.5118374	755.2826472	18	721338.4305	561226.1723	237663.6196	265634.9137	228359.9994	154908.7703	314231.9288	327124.0103	155343.9028	390245.3504	421690.2196	389179.2443	434585.1113	404920.9989		[M+2H-CO]2+ 728.322	98
F_5296	F_5296	701.3337981	701.3332699	701.3341959	711.2829882	708.9130435	718.0214214	22	1692685.08	1319714.51	769354.2379	787026.3072	564365.8807	370220.7348	720479.9311	744038.911	426312.5326	1217287.199	1311165.735	1073360.988	1284268.071	1281304.955		[M+H]+ 700.327	1830
F_1820	F_1820	353.0949242	353.0944257	353.0950712	582.4088616	571.5997993	594.2318163	22	42405.14507	855219.7058	1046866.647	1005163.734	850698.1088	793952.9974	779788.0876	748471.8566	729634.5601	1098473.177	1134194.852	1083729.124	1216655.325	1156736.408			1802
F_1834	F_1834	354.0982858	354.0978611	354.098373	510.0127741	507.8820005	514.0680156	14	282426.869	217771.0307	293233.6335	288254.1105	183856.6512	164911.2411	183533.2879	188979.8612	159667.2635	204612.9141	341850.775	298756.0812	333289.0537	187860.588			1630
F_1840	F_1840	355.0951623	355.0948237	355.0953182	538.5153514	500.1023617	540.4520856	20	187157.4096	167024.7591	221424.6239	197759.3643	339594.9301	339569.855	342866.3057	347590.793	331020.5801	568735.8112	582515.5023	527343.1963	580543.5697	541390.6233			1428
F_1845	F_1845	355.2808974	355.280404	355.2810723	2324.405832	2319.233498	2329.458201	14	64150.98669	174004.1367	217811.7482	196619.8655	150341.0164	160400.7022	156567.9316	226174.3181	216109.4768	320329.9304	208444.3146	198995.0979	267918.4458	148314.8091			943
F_1850	F_1850	356.1446527	356.1443442	356.1448167	428.3276188	426.9365809	429.2412132	15	3052485.364	2552009.88	690279.7327	694660.3906	2741579.327	2678514.601	2808599.114	2755471.001	2589802.243	573372.9422	618708.4705	490661.7682	656017.1522	681007.7139			1355
F_1862	F_1862	357.1481141	357.1476194	357.1482119	299.2390846	286.3536871	302.8160865	14	318091.221	263889.3712	90632.97535	95650.31466	813284.219	514191.3404	172955.5463	19912.58461	257388.5611	117771.4859	121116.993	120624.2066	122822.3058	123924.406	[92][M+1]+		15
F_1863	F_1863	357.1480268	357.1476767	357.1481825	243.7094361	237.2509781	248.6489246	9	423638.9947	393729.5072	82947.07997	83702.81407	397799.7108	307908.7981	347645.2984	460175.6159	335468.35	84162.0609	84511.6761	88011.03512	78758.53921	85148.19551			2533
F_1878	F_1878	358.1602336	358.1598843	358.1603732	621.7711896	618.5156687	624.6724101	22	455827.1471	341696.8765	278698.788	326126.399	349725.4227	366832.0817	342326.7418	351432.5184	350029.6958	467850.056	447931.1014	405589.185	469831.3768	458321.605			1565
F_1883	F_1883	359.1442279	359.1438784	359.1444388	816.8883615	813.5531636	819.5107157	22	747766.0188	526570.6108	684410.0144	623715.7736	493123.5275	447556.2631	456606.5542	510272.0314	463667.1575	806592.6451	832823.8387	680005.0862	811518.4429	791661.1705			333
F_1900	F_1900	360.2059555	360.2055997	360.2061413	952.6845335	951.4551472	954.4499165	21	1578087.713	1211359.629	1017422.944	1074079.207	1685343.256	1604826.54	1590943.649	1535929.409	1565182.485	1161518.265	1072172.94	2552803.817	1148441.511	994649.9315			658
F_1909	F_1909	361.1023595	361.1019877	361.1025511	953.0197444	918.4606569	956.2871642	32	547535.8599	759173.4106	379667.4094	398464.7858	758785.962	784143.7657	437309.5323	413350.6289	761995.815	706226.3387	642524.8352	709183.8933	682841.652	720736.2963			664
F_1918	F_1918	362.1703698	362.1699373	362.1705607	915.9496182	885.2818073	918.2949165	26	3181916.204	2375433.667	2581249.941	2345364.568	1223005.161	755811.2896	1559726.474	1121823.549	786329.768	5441337.994	5344815.998	4862536.025	5798638.473	5537975.098			963
F_1925	F_1925	362.6920931	362.6917612	362.6922187	964.7586924	963.4990449	965.615188	11	1788341.568	1363346.058	1481309.81	1340232.286	2343516.862	2327527.939	2143817.258	1761407.446	1903198.91	1598297.869	1540448.188	1330567.335	1686132.912	1465358.174			1790
F_1928	F_1928	363.0872581	363.0868918	363.0874656	825.5846987	823.4267384	828.1025098	22	349249.8091	291986.4143	352083.5028	360696.6406	400121.7329	404285.5311	384800.1741	368813.6911	360142.8684	422440.9219	417707.0011	377807.5829	397366.8935	411150.1234			2517
F_1930	F_1930	363.1391303	363.1387414	363.1392336	493.5062537	491.3990089	499.7637285	22	2181059.949	1721539.117	858148.1288	810720.9652	704451.4327	555237.9289	665868.5436	671103.052	577688.727	1162898.824	1170113.099	1001582.075	1166049.75	1158226.534			2035
F_1932	F_1932	363.139065	363.138757	363.1392874	701.902172	700.5259205	702.8611034	13	246756.5692	206226.6512	295046.9346	300037.9999	179112.2165	166388.1027	183383.2157	177485.8248	173369.7899	388674.7457	364863.4211	336668.7178	366690.7267	371362.3536			1408
F_1936	F_1936	363.1655912	363.1652274	363.1657612	856.3485882	818.9017368	859.4683486	30	299430.0432	296136.6503	335918.495	316117.5865	67784.62015	30281.11377	78130.49309	111108.4705	29878.68703	848371.3307	892213.3159	843913.6688	1005043.933	917188.676			433
F_1937	F_1937	363.1736247	363.1732456	363.1737864	915.7598598	882.1433775	918.2949165	21	486462.4375	376256.7845	407226.3761	390410.4973	201687.1196	111161.3632	251784.2015	164531.765	124193.7781	814819.3164	853250.4664	759850.5079	901431.1038	860294.346			964
F_1940	F_1940	364.1423655	364.142126	364.1424923	492.8073159	450.8304722	497.1181861	9	254868.8198	187580.0366	105281.3757	97098.87359	74636.28387	58698.47379	74879.93038	85237.99743	59052.79174	159613.6961	143883.5684	142258.5157	137612.0284	141563.4509			2027
F_1942	F_1942	365.1812197	365.1808411	365.1814609	832.80128	829.7205965	839.542466	17	629327.5821	443490.2085	331545.7274	128325.3779	233475.6308	199273.4512	310234.8314	266554.7957	179233.1239	666384.509	678642.9867	614411.235	709612.17	672812.2968			2518
F_1956	F_1956	365.854543	365.8542154	365.8546885	602.8264405	589.8799527	617.8290533	22	3562175.363	2882255.223	2610754	2874881.958	3721817.186	3446945.128	3710213.226	3427019.73	3537803.319	3129919.928	3027001.466	2664818.746	3204511.406	2668807.348			681
F_1963	F_1963	366.1888464	366.1886185	366.1891049	713.8917314	709.9532013	716.8586232	21	452252.8981	372578.7149	416924.0074	417920.298	508644.7722	478755.8399	530056.7168	497120.5046	485537.5138	473182.2461	507166.1973	436128.1896	516423.4719	466872.5732			2602
F_1965	F_1965	366.1889286	366.1885821	366.1891073	603.3891096	593.2325481	617.4639201	22	445477.3731	601918.3455	671222.6845	713505.2653	925386.9751	813576.694	884297.6037	970023.7305	817084.7855	781383.2472	837346.7347	717938.3497	801292.6004	689614.3946			682
F_1974	F_1974	367.1104529	367.1100798	367.1106885	802.8912783	773.4459508	819.5107157	41	1753564.378	1453750.525	2498099.183	2484473.536	1598866.415	1460675.869	1491284.81	1501365.485	1393178.178	2402269.608	2491304.388	2126417.703	2563591.819	1483791.876			1088
F_1975	F_1975	367.1104669	367.1100943	367.1106628	848.6578884	847.2476548	849.9132752	21	840676.3386	652160.5359	870398.14	869491.9717	637824.3098	607970.996	654010.6547	632270.5994	547409.4535	990746.5418	988375.728	853558.5552	1019224.467	993972.3177			434
F_1976	F_1976	367.1104594	367.1101244	367.1106683	624.0188358	618.6265557	630.5023583	20	427105.7504	326583.3028	379773.6613	374446.7469	318089.3573	294031.0151	309235.093	300321.2257	297712.9074	375227.8444	381099.9581	307090.7327	385360.393	359402.3862			1567
F_1978	F_1978	367.1368374	367.1365934	367.1370133	928.0999065	926.1703992	929.1702775	6	292509.599	183045.6233	369489.0589	360811.4608	191340.6332	138149.6107	204478.0267	196184.4491	169154.9561	506005.8436	538312.0097	445231.8763	531520.7101	531453.8221			390
F_1982	F_1982	367.2332498	367.2329803	367.2334648	785.8551752	752.988847	789.6724231	23	181082.2318	190357.0088	171596.0794	189179.1974	173615.036	216575.6206	230996.9871	168560.4831	216791.0426	223008.9595	205916.8008	199923.8308	285765.1966	295152.3821			1897
F_5547	F_5547	741.3862987	741.3855903	741.3866943	952.7542359	951.617376	954.1860366	22	2852886.477	2267413.807	2018563.156	2028681.998	3025870.722	3044619.212	3005260.437	3039331.449	3041480.688	2280773.513	2205946.725	1961110.661	2252585.738	2037846.795		[M+H]+ 740.381	28
F_2175	F_2175	389.1548072	389.1543654	389.1550117	698.3386127	696.4656442	699.544157	22	729629.4653	609809.5036	635206.6541	642031.0973	623400.2852	578213.6643	593514.0665	582721.1257	572978.7917	817426.9508	870340.8483	741112.3703	791687.0004	826927.591			83
F_2017	F_2017	372.2301958	372.2298312	372.2303505	656.2421071	653.7472272	659.922373	16	360413.1532	252345.8773	332069.3265	231329.3067	410821.5802	389341.3607	475165.4528	328152.2556	433679.1394	233266.2342	259584.2388	169176.2975	231135.5979	221426.5633	[106][M+1]+		21
F_2029	F_2029	374.1551884	374.1548067	374.1554052	244.6614531	240.3158368	247.2933138	16	281977.9504	198345.6767	260695.941	262710.3871	166812.9887	166574.5675	185263.1741	169225.4724	185316.5332	241772.5342	234527.6099	174048.4245	215936.2482	221978.7171			2524
F_2030	F_2030	374.1683712	374.1679445	374.1697176	877.5936148	847.5239591	882.883168	23	1040558.716	1912893.915	673141.9965	1122692.461	1219738.102	1529816.085	789862.4585	1116861.773	1505772.016	2040243.09	1455307.461	1422292.329	2047608.517	1510807.575			566
F_2033	F_2033	374.6701181	374.6697301	374.6702816	881.2491736	864.1188384	885.0091186	21	836778.5202	612261.5233	160603.3509	125976.4045	458286.1374	439458.2718	472934.1059	94466.67131	285493.6716	334236.5797	236215.8341	538476.9747	281645.3398	625328.3894		[M+2H]2+ 747.326	547
F_2035	F_2035	375.1390563	375.1387195	375.1392733	831.387375	828.4272956	834.9147481	22	846843.6322	684920.9689	760729.8634	772965.1596	704663.7873	673803.3974	673630.6277	696600.4336	668860.863	852898.3331	873329.1299	752722.957	857633.8661	862566.0486			2521
F_2036	F_2036	375.1391139	375.1387208	375.1392608	873.6142129	871.767398	875.6847558	22	257213.001	209841.9362	241784.3948	257671.6829	228385.1606	226637.4312	239835.8111	228171.3644	226654.2175	270761.4123	284128.8432	248775.2365	265145.6992	281396.763			472
F_3937	F_3937	560.2249986	560.2245531	560.2252103	783.7611382	781.8453416	787.1631762	12	266961.0907	178093.912	956082.8687	841334.7259	474243.6915	449630.5438	475222.3913	476203.1944	404799.0528	1052213.473	941995.0329	1115506.496	1169972.362	1167661.404			20
F_2042	F_2042	375.2307481	375.230432	375.2309078	647.0356171	644.0007802	649.9978839	15	378188.8035	300368.73	79977.53264	74827.18977	432614.8177	458920.7979	402490.5865	393246.8066	406902.8124	85470.15534	104933.4824	77937.66601	109011.6829	98997.80616			2045
F_2043	F_2043	375.2307493	375.2305113	375.2308821	589.3332011	559.8906504	595.4318901	16	364228.977	296750.3501	110728.1581	87287.6953	396689.2705	318918.1524	370067.4491	189885.4061	349419.5037	59727.85521	54388.28223	46848.9289	56883.41465	50570.52134			1981
F_2055	F_2055	377.1007432	377.1003844	377.1009974	613.5645297	585.6805016	618.8554117	21	471913.4029	364145.7411	512767.8418	404291.8814	440729.8521	289929.7534	398597.503	387674.7697	408448.8333	301898.107	513978.8574	268366.2978	322620.1684	327234.7424			993
F_2056	F_2056	377.1009083	377.1005341	377.1011663	666.1148157	663.2464651	669.6195789	16	172175.2047	127526.8051	181392.2153	188730.3437	182628.8209	187396.0357	172129.396	182303.0585	173296.9484	204854.4716	218964.8983	117776.9039	204155.0352	197255.2126			2197
F_2086	F_2086	381.1260342	381.125724	381.1262907	816.2591702	812.4906514	819.5107157	22	403269.5391	268109.0104	373940.5032	364037.4457	280907.2653	264184.5288	285771.6898	300266.1348	282380.215	435729.0559	402003.9035	318059.0365	449418.9109	413018.1459			334
F_2087	F_2087	381.1260755	381.125713	381.1262908	860.7174832	858.9552623	861.9807227	22	459883.8391	383234.7506	398744.8855	400765.5389	380246.9072	349097.839	393740.1773	372349.3538	344076.1154	488707.5521	522506.7187	482940.3057	516571.624	524506.001			435
F_2114	F_2114	382.6894335	382.6890919	382.6896519	953.2551979	952.0751693	955.2091906	18	1535390.328	1320406.332	1021665.188	1021790.456	1612246.869	1657544.972	1674631.713	1567728.156	1553993.586	1284941.488	1261791.832	998078.3287	1320367.095	1192206.91			659
F_2115	F_2115	383.0841628	383.0838171	383.0843696	953.8598723	920.5535767	956.2203568	27	582746.0061	465615.7836	230936.5879	239097.9181	486464.375	472507.4242	453007.5692	418929.3749	477245.1924	458083.894	412450.451	660322.0072	745525.9192	441037.4279			666
F_2122	F_2122	383.2395779	383.2391438	383.2398112	1632.949758	1630.208062	1634.90129	17	276419.9248	242739.9055	292164.8196	299612.277	415205.5706	442831.5974	419702.695	348994.121	395937.9266	292220.4233	253340.0522	253973.4929	309894.0217	286619.7025			1064
F_2126	F_2126	384.1522964	384.1518355	384.15248	915.7337825	883.1878538	917.8504312	28	6296188.29	6344331.225	9402936.927	8284189.853	3916977.39	2158957.253	4992999.509	3534115.834	2312882.692	21630984.6	21219720.44	17778001.53	22612476.96	21838663.77			965
F_2128	F_2128	384.2360433	384.2356699	384.2362056	635.0556683	632.894383	637.9690767	15	1116978.844	926846.1993	84316.59774	103304.9632	1297194.212	1285552.89	1111959.758	954657.0095	1058697.728	43799.43787	60391.64273	46345.18282	60484.44253	58374.24696			2062
F_2133	F_2133	385.1210549	385.1206922	385.1212849	566.3997219	565.6879484	568.6932455	22	1084413.865	863777.2764	427577.1617	409712.941	384914.0891	334053.9906	360195.4064	380307.7505	320172.3365	485592.7971	491708.0671	450229.6062	526962.6471	523005.0664			1171
F_2134	F_2134	385.1210183	385.1206489	385.1211691	492.8676855	490.3177694	498.7036998	22	1597018.54	1231169.9	673155.8114	659098.736	544107.203	449516.7932	530288.5189	506496.9017	456677.3645	766260.6936	783590.2058	697701.0177	817077.936	819324.4818			2036
F_2136	F_2136	385.1475197	385.1471001	385.147733	856.7573757	821.0417637	859.4683486	34	681677.104	512761.866	856247.6193	758944.3346	150038.2505	69926.62063	203350.7547	192646.2668	76402.2412	2048935.979	2186769.234	1992278.487	2541780.36	2366745.21			436
F_2137	F_2137	385.1552827	385.1547845	385.1555804	916.1963472	882.1433775	917.8504312	20	870554.0031	781714.8444	1496493.705	1329234.623	581956.3651	502651.5523	613294.2391	666177.9338	491969.15	3137605.452	3045721.13	2515941.036	3301595.006	3105065.414			966
F_2138	F_2138	385.1598389	385.1591797	385.1601094	874.9874142	866.4895694	886.3305358	21	1504349.605	1174943.372	532024.8494	531717.0599	1048342.421	1007398.725	479956.9843	365602.1064	481397.8887	71037.20473	917833.254	64616.8448	1024352.309	949603.7669			473
F_2151	F_2151	385.6610341	385.6606563	385.6611501	879.3823777	865.8055754	887.0748442	12	463220.8048	381513.2356	216678.3746	212325.4108	299459.4156	285445.8008	286947.7896	281695.0686	277210.9047	369426.1566	352488.0029	125369.8012	412776.0231	357939.2433			567
F_2152	F_2152	386.1507727	386.1504664	386.1509064	855.3253967	826.9606567	857.3594025	8	122310.1955	65058.35445	130868.9104	102985.8957	22662.88599	17521.60646	25111.68068	25077.72963	15440.39075	152502.7983	324057.384	300551.8601	364718.9218	347905.9617			437
F_2153	F_2153	386.2377484	386.2373323	386.2379611	603.7381396	602.6265542	652.0277016	18	362283.2124	234860.4429	321217.7053	255988.4147	477907.4408	486868.8975	519500.0901	345640.0739	470457.6718	374206.2159	351989.3613	263185.2618	352888.8809	312604.6309			683
F_2158	F_2158	387.1753104	387.1747711	387.1756917	1129.501898	1124.140155	1133.457976	22	1866753.177	1453179.544	1601832.888	1469603.406	1571023.66	1386224.304	1546729.529	1568864.652	1451862.158	1540753.722	1815300.832	1290962.221	1538920.149	1583923.45			1745
F_2176	F_2176	389.1546559	389.15422	389.154963	798.6632257	792.386325	804.8953012	21	299216.6925	232745.4258	250586.7788	137196.1497	228896.1606	211593.8574	214091.2184	232034.5412	229867.3247	319836.6892	319949.8142	277558.2867	313410.5592	263255.7966			1378
F_5746	F_5746	782.8677912	782.8671873	782.8684082	840.9729131	813.6012678	872.3734125	20	159395.6595	103384.7251	578692.058	533880.9293	312514.5083	466752.7229	428673.6481	243090.889	492225.0349	356317.533	192470.8572	493153.2814	24163.0452	332356.291			1460
F_2186	F_2186	390.1653496	390.1649488	390.1655111	328.350428	326.8834651	331.0441986	15	68713.25609	70712.82705	91962.7624	98149.60455	462840.8095	510395.7107	386477.9329	331820.6589	487040.5126	82245.08427	69846.82843	65077.50499	68177.06328	76183.244			1313
F_2197	F_2197	391.1931391	391.1927293	391.1932698	992.8755934	983.4577532	996.5949645	11	457851.585	328777.9558	371390.6667	331778.6561	576191.0711	585388.2945	589440.8652	419065.9399	532419.4104	395141.2909	403645.3126	314985.5404	396374.6476	315925.7957			273
F_2211	F_2211	393.1955583	393.1950055	393.1959077	653.1350603	650.1759612	656.0383332	22	397772.0017	329648.983	262022.1318	273957.7048	176035.0193	163406.89	155662.2669	180215.8654	148607.0087	777437.3095	827415.5014	771879.4962	859551.0987	865528.3114			532
F_2212	F_2212	393.1954234	393.1949832	393.1956227	613.9046369	609.0214245	618.6548093	22	525322.9965	403772.0875	417410.3529	392314.2734	227027.8673	196926.7598	239680.7377	275682.0601	211086.4643	997628.6325	1000976.147	829741.3699	995995.161	983002.5011			994
F_2217	F_2217	393.2968362	393.296548	393.2970045	2323.325047	2320.721623	2325.712086	18	975060.6985	1360154.981	954436.23	956309.8074	922396.9467	1001261.925	1038582.974	1004089.237	1437534.896	1115200.846	949740.5893	989713.7684	1131877.833	1025863.932			169
F_2239	F_2239	396.1523006	396.1518091	396.1524557	848.136679	811.441145	850.7911209	31	196379.2164	221814.9792	246859.1435	232509.9175	218340.1249	283775.8143	246665.7893	224506.9662	199728.9857	378826.8019	346521.2584	462330.2936	551899.2197	506223.5873			438
F_2247	F_2247	397.1209187	397.1205306	397.1211889	832.4820033	829.4807979	834.5208799	21	443079.4059	331996.4931	417510.6723	422304.0186	407946.9109	367603.1788	380339.6743	377619.1671	379703.1292	391640.8241	413931.0155	355212.616	423793.7147	406076.1385			2503
F_2248	F_2248	397.1209352	397.1204928	397.1211842	873.54811	871.0893564	875.0887143	17	141161.1029	123009.7394	123091.1818	134080.7252	133608.2402	130834.0315	132125.5257	130947.4897	126294.5505	123258.3977	137418.6408	122502.6327	141584.9324	143855.4371			474
F_2249	F_2249	397.1208203	397.1203949	397.1210785	784.9167384	782.0128067	787.1631762	17	313862.257	218915.6328	275562.2309	261061.7646	253810.5038	235042.0317	241331.4341	245421.0046	219786.8335	259840.2157	282244.118	222521.0759	260966.8231	257804.9657			522
F_2250	F_2250	397.1566746	397.1562433	397.1568591	1012.028243	996.2159442	1031.195852	12	334642.0262	215042.9914	192517.3859	204386.7238	205114.1053	58990.39934	100391.927	245853.9926	202303.635	173632.35	165011.6978	152961.558	184516.5095	158159.1352			1641
F_2259	F_2259	397.2189641	397.2186376	397.2193022	1630.701082	1623.59605	1632.52048	18	675023.6394	628587.3318	1143958.115	744326.7152	870533.0738	885382.5866	913732.4397	816843.5941	891857.2669	741279.5372	1133711.707	1163567.721	1168829.921	749055.0162			2209
F_2278	F_2278	400.5368567	400.5364824	400.5370862	1069.641226	1067.406159	1071.346408	21	925408.8788	778510.0268	574506.6445	577111.9623	1037283.777	1008056.262	1020941.571	1007655.781	962254.8565	639080.5105	548778.2263	534963.7477	596577.148	581341.0349			293
F_2280	F_2280	401.0947979	401.0944159	401.0949205	846.3597913	841.135771	871.767398	23	856827.8721	771374.7547	762544.338	622441.8117	852133.8732	855215.7257	781283.487	634879.3196	824320.4798	914118.9278	924040.3383	777630.5619	908929.4936	704018.8591			1501
F_2281	F_2281	401.0947527	401.0943812	401.094953	810.21234	806.0731688	814.9349297	21	251438.943	146590.6355	562787.0446	525451.7903	339443.2138	360940.6612	316783.8495	299486.688	316321.9229	477283.7121	429402.7666	404130.6635	499064.7259	254801.53			1079
F_5924	F_5924	856.7890528	856.7884559	856.789617	924.2973046	919.3627963	960.8501612	15	18543.67873	292347.1912	308149.9061	238944.476	293730.8289	203382.8475	303775.5549	231009.8902	144481.0257	192749.7809	117138.8293	103797.8658	256486.6554	112824.8811			949
F_2289	F_2289	401.8490595	401.8487492	401.8492174	456.0857044	427.3501277	477.1232977	14	30058.82099	828288.9173	300989.2498	242369.3892	523285.0705	26008.31453	239250.7414	521973.1563	324405.8262	1136141.803	1071394.184	3005781.925	3345318.662	1519818.189			2277
F_2302	F_2302	403.170178	403.1698129	403.170496	859.247132	855.7289764	863.320783	22	896061.8742	793809.9449	863779.8035	900375.7752	925012.1864	1012653.552	1035097.222	946255.216	930603.0162	1097921.416	1199724.677	1038692.041	1072128.574	1096282.683			440
F_2303	F_2303	403.1703278	403.1699815	403.1705685	747.9178959	746.3854158	751.5455669	21	331383.6842	234654.5983	364994.4075	352179.6701	230773.0436	219125.3032	232991.763	262371.1971	222531.8315	438443.5581	422397.6153	364556.8687	423702.5453	422242.5711			1770
F_2312	F_2312	404.1735209	404.1732134	404.173834	818.3032822	813.0268654	825.9677382	18	150050.6995	197256.0522	260393.5992	230013.5168	202275.5242	155525.58	174107.8838	199577.5146	164634.3501	299988.9739	262565.7121	240312.0906	286535.2769	269276.1109		[3M+2K-H]+ 109.09	8
F_2313	F_2313	404.1736533	404.1731794	404.1737659	860.5060338	855.7289764	865.1537298	17	151921.4895	126182.8351	145402.2111	166501.2539	145123.9477	183277.26	162369.6507	131529.7621	142696.2826	174885.0809	195489.2948	164180.6625	96243.89425	224180.7106			441
F_2324	F_2324	405.1861992	405.1856927	405.1862925	1013.806803	1012.133666	1014.183681	5	891198.5085	830110.6363	231553.3923	237484.8526	388298.4304	381895.3424	344093.9829	363501.477	337905.7987	308830.2241	308480.8903	307051.6616	311949.6065	284423.8123			1646
F_2326	F_2326	405.6841744	405.6838901	405.6844249	432.2878153	405.5372061	446.1042798	10	284669.9805	191829.7032	182095.2576	147489.2257	290654.0393	240864.9123	156075.0656	150841.763	163774.2871	453271.0774	596460.651	524315.0796	307071.6582	562088.7767			2613
F_2329	F_2329	406.1892053	406.1888317	406.1893849	902.2408299	898.4154984	908.6755055	12	383552.7688	361550.4278	204694.0726	203442.6696	31410.29547	9278.485549	35661.81034	69555.05958	13121.28187	430884.0211	443583.1778	377400.772	451962.9804	432386.612			604
F_2336	F_2336	407.1652329	407.164928	407.1653649	557.6367571	552.1586811	562.9128997	10	446503.0807	355546.7659	290536.4137	260330.0258	176469.0362	155462.0016	200678.5162	198259.7179	157432.3671	418476.729	422783.2043	379223.55	433203.5441	422876.8584			1213
F_2337	F_2337	407.1650759	407.1649235	407.1655723	681.4373821	677.3512436	687.5891088	8	462324.5976	422841.3571	1907776.37	1550232.699	3184230.558	3137811.264	3262937.084	2197959.766	2996923.797	2063816.416	378596.5315	356485.3766	2179617.433	254138.7974			1602
F_2353	F_2353	408.5341356	408.5337016	408.5344109	689.5697731	682.643263	691.7071967	20	966925.444	812808.7298	986512.113	944470.1209	550512.8007	520982.9504	501787.3554	597980.4432	540012.0259	752895.7501	705663.1503	698229.1038	792944.1336	737921.3906			374
F_2355	F_2355	408.6837975	408.6835281	408.6840594	1031.772414	1014.869848	1047.552032	12	31581.52195	18489.46916	116949.0121	116588.7463	59394.74578	43128.72846	59160.44071	68611.46478	61797.19737	292918.0924	139037.1077	157594.9874	308073.3016	158889.8057			1297
F_2361	F_2361	409.1574282	409.1570524	409.1576415	1179.144677	1175.155851	1182.414707	22	515537.5887	407357.1548	345811.6671	355739.72	321854.8532	290596.9204	315852.8758	330686.4835	264357.6244	536067.9848	562227.409	491248.4502	554381.1756	530546.6433			1104
F_2362	F_2362	409.1574606	409.1570144	409.1575595	1126.042005	1119.940207	1130.290174	22	854193.8449	690302.6399	754723.2429	759566.6521	813591.4358	795114.4519	818728.867	836132.9985	797959.5769	785024.4088	815440.2671	695020.6136	812294.5266	832234.1487			1734
F_2381	F_2381	411.1366147	411.1361981	411.1368824	642.1232336	639.8528795	646.7728325	22	1004392.783	757234.8318	1058192.339	1019291.318	804944.7088	774248.113	803500.9626	780246.5591	729120.9428	1134824.192	1085968.809	971161.3093	1150318.247	1105468.474			2044
F_2382	F_2382	411.1365888	411.1361658	411.1368185	698.5811038	696.4893441	699.544157	21	459522.6224	364347.9085	425156.6152	435090.4148	396171.9455	388056.4468	403063.1594	384752.6166	367594.5099	485767.5176	475110.816	438968.7555	499759.202	496089.3728			1397
F_2421	F_2421	415.131572	415.1311561	415.1317287	446.058962	442.6034512	451.6187731	20	677263.0764	529799.975	521020.7344	535609.606	224658.5206	151288.73	230276.4271	257694.2495	165672.1837	753749.7419	752137.9981	674256.3063	794925.6029	796600.2586			2173
F_2857	F_2857	456.1579755	456.1575128	456.1581989	447.0680493	444.8160043	454.960701	22	920682.2472	713642.5935	889116.9799	879012.6651	610176.7237	533985.275	599724.2627	560776.1555	552460.3265	987627.2068	984625.3238	887807.6508	1027666.296	1024850.101			2157
F_2423	F_2423	415.2122313	415.2117881	415.2125753	1083.666968	1081.291249	1086.104915	22	1934892.854	1675571.508	1260825.728	1323016.338	2176970.266	2207595.714	2133395.402	2148620.86	2106898.301	1289814.639	1190450.852	1187626.37	1338371.523	1239751.615			1230
F_2527	F_2527	426.7155674	426.715152	426.7158016	1002.015686	1001.318693	1004.278388	19	1650952.452	1381739.207	1114960.474	1081636.034	1698428.441	1742714.677	1626778.913	1614439.312	1684786.362	1417566.144	1316209.348	1302692.216	1192384.87	1089901.287	[156][M+1]2+		57
F_2433	F_2433	415.5467266	415.5462909	415.5470034	1083.425738	1081.291249	1085.815328	20	1068146.68	929127.8468	727651.2456	741529.3336	1212967.751	1258254.663	1189460.179	1234752.545	1161376.619	675156.0525	702173.5717	636543.5319	731484.3815	676872.9377			1237
F_2435	F_2435	416.201937	416.2013512	416.2021537	686.5038901	657.9566741	690.0183457	26	182407.7534	282551.6821	196086.3491	100843.1935	139090.5485	165999.866	157640.1217	152407.3506	173420.452	350715.6752	344157.9668	312699.0294	322264.8054	221397.4108			1603
F_2436	F_2436	416.2019725	416.2015453	416.2021457	544.0470083	540.7027684	547.5509789	14	325959.5845	262313.4888	265378.5435	271043.5944	126272.9557	105745.995	130889.3315	153839.9728	113186.7154	455286.519	473130.8395	401630.0376	480071.0155	460778.4211			1430
F_2437	F_2437	416.2019903	416.2016654	416.202169	483.3596906	435.8227495	486.8063329	13	218860.8396	155012.6802	213592.5554	205525.5156	100699.7997	80444.95711	101758.6516	105618.5418	93057.57722	366972.594	397508.3452	336864.9226	383471.8594	393899.3905			639
F_2450	F_2450	417.2124201	417.2118827	417.2126439	725.707847	683.5132277	728.2038752	14	230373.1318	214122.1958	122310.4172	128771.9588	531993.1798	469945.3928	971935.9842	720756.5101	378548.2144	225332.9433	229697.055	209703.1891	229778.6525	243498.8868			2145
F_2637	F_2637	436.1544581	436.15401	436.1546652	1086.207496	1078.039883	1090.178267	22	1705899.737	1455814.888	555065.6608	522126.2392	833774.0174	302122.4527	553996.3406	1036286.527	603256.117	1561119.795	1516778.246	1331619.861	1566180.942	1536324.452		[M+H+K]2+ 832.346	153
F_2484	F_2484	420.7077926	420.7073797	420.7078973	1029.160409	1027.318199	1029.479334	6	925456.4413	795228.5553	33947.87943	32195.77676	72542.32424	33922.8308	72675.9936	89074.60392	38447.52312	28350.7543	16262.01073	22372.1276	24081.03338	23104.68455			879
F_2511	F_2511	425.1521872	425.1518451	425.1523355	860.3386023	857.2930155	862.2382693	22	655915.0461	589449.4157	680578.9622	664317.9357	700275.7267	605633.3853	644667.9095	640514.4068	597750.3214	846118.6452	783539.3799	729148.5324	855461.1836	817988.072			443
F_2512	F_2512	425.1521668	425.151785	425.1524238	817.4165596	814.5976669	824.8888761	22	853689.3253	606152.722	964589.6735	889982.8059	614856.47	622605.0547	662969.6364	667248.564	596613.1497	909354.4166	937212.7975	790884.006	986087.5987	931246.7827			337
F_2513	F_2513	425.1658178	425.1654316	425.1662198	677.9238087	676.4571627	679.2903581	22	787855.5894	622639.8221	625134.1612	575826.0784	720683.287	688912.1425	660694.4915	634672.7326	666029.7439	807690.7195	862884.4278	713128.1211	858872.7183	856221.3862			1521
F_2514	F_2514	425.1659325	425.1655429	425.1660768	538.7338811	535.4451782	545.1825751	22	1218560.857	932844.9175	856752.3968	844539.0145	901575.3055	831565.8706	861730.7569	806571.9842	812457.4039	1272309.01	1342693.729	1177459.564	1293364.971	1325805.474			1431
F_2522	F_2522	426.1321023	426.1316059	426.1322797	503.0349304	500.5555018	504.0887478	22	242383.6896	228627.1246	383640.9124	395461.7763	188151.8419	198630.2518	179663.5334	172500.6635	176424.1619	369750.9458	366346.5475	346573.5312	369199.2716	362075.3065			1631
F_2523	F_2523	426.1321241	426.1316935	426.1323803	439.6593552	434.5603179	452.444566	22	293474.4037	249929.9957	437504.061	428007.956	213415.2864	231138.5778	220616.8215	202339.043	242017.4289	367206.9318	397395.3313	363050.6039	382592.171	368306.2915			2174
F_2526	F_2526	426.2452038	426.244685	426.2454109	1023.660212	1022.97087	1026.103429	16	1436042.298	1109836.328	950899.6139	2859659.617	1474923.525	1460060.638	1552620.218	1436457.241	1411098.403	3566497.762	3267302.5	3172899.801	3597767.483	3337434.737			43
F_2531	F_2531	427.1677921	427.1674168	427.1679422	835.7451096	832.7575575	839.776319	15	298856.0059	190235.7643	189621.0805	197524.1087	43991.5657	17341.90957	67664.9467	74989.57258	29162.71222	439888.3806	469966.6447	351171.449	447514.2036	456560.6803			1500
F_2535	F_2535	427.254289	427.2539027	427.2544898	516.9645358	515.1864667	518.8568032	18	1128686.095	834798.1523	1331373.083	1109360.467	208012.9445	169881.2377	746311.1413	400544.6437	218743.924	1367354.032	1006105.146	581414.1271	643289.5123	653545.792			2134
F_2541	F_2541	428.1718732	428.1713841	428.1720499	1086.273285	1066.645924	1090.766842	15	685984.5469	538990.8527	109837.6172	198529.8638	1486917.237	1609906.487	222404.8747	1627118.777	1666135.936	589137.7759	199115.3096	491762.6936	582162.3111	1228227.241			2297
F_5659	F_5659	763.4393292	763.4386786	763.4398916	1164.478733	1162.943194	1167.059185	21	858621.3081	821835.9316	680167.7762	702218.0114	891897.5103	805768.6296	858623.4333	939516.0313	1009989.802	695475.4402	813807.4012	677432.8737	636773.4777	666504.6767	[524][M+1]2+		835
F_2606	F_2606	433.2036548	433.20317	433.2039755	681.3099165	679.418895	682.5840049	22	485396.1852	375884.8177	319045.8436	307288.5529	571293.3723	570206.2071	546031.0005	530515.0082	551160.6082	421092.3878	392812.1612	347909.5699	419048.0185	371382.8641			1597
F_2642	F_2642	436.2123858	436.2120067	436.2125346	1549.593735	1549.383018	1550.492348	7	11408.13949	5283.902414	3499640.932	3297836.943	18490.74014	9016.294555	19468.27403	18527.22643	6569.522298	5232661.939	5244125.108	5648320.598	5779572.57	5433135.408			127
F_2612	F_2612	433.2125768	433.2123291	433.2127695	1477.661636	1474.02375	1480.094395	8	8618.245516	5694.675128	17366713.39	18826026.4	1610.900891	4288.49677	2688.536725	16627.29479	6129.043871	25660558.29	23172837.01	27155279.05	27114231.63	24802438.54			44
F_2639	F_2639	436.1961491	436.1956837	436.1964819	1152.112944	1122.725063	1175.149654	38	263979.3227	256496.9844	247015.3464	795385.3508	389784.3669	176055.0199	462094.2027	509497.9557	147920.3901	515202.9714	1010860.352	443622.6521	1049636.599	988428.2718			1673
F_2646	F_2646	436.6562144	436.6557885	436.6566236	1085.487097	1079.348429	1092.875417	18	640269.6094	532864.2883	372964.925	185980.7199	290778.8692	173197.8786	309931.5022	242191.6698	205418.9572	577507.9595	559133.1099	453644.8268	574641.1759	590360.1058			1227
F_2649	F_2649	437.1544511	437.1539433	437.1547981	947.7956038	945.5903508	996.2196503	24	652777.6069	547321.4418	561958.5493	548699.7927	474262.0607	682604.4579	477287.8502	493598.7482	485473.1555	608048.1373	656735.0173	612120.1743	678631.8306	659203.4625			654
F_4947	F_4947	661.2503765	661.2495061	661.2507475	914.0175969	909.2852639	917.015832	22	1152797.904	892404.6975	1563680.318	1524650.108	1124278.429	932273.1543	1100401.123	1224867.595	1002374.705	733844.3703	748723.7149	528832.6262	585224.5521	649187.4843		[M+K]+ 622.286	51
F_2656	F_2656	437.7104173	437.7100814	437.7107003	666.4096526	661.9615072	674.5107683	15	258429.8199	239555.3267	1251945.785	907331.5026	192187.4376	142279.789	206631.0953	217529.2463	151851.6854	1332518.763	1447186.75	2647659.658	2710425.974	2765709.903			2199
F_2659	F_2659	438.2025097	438.2020315	438.2026281	770.7015791	769.6918855	771.5604045	7	561264.2969	302013.5726	535932.0818	401324.0875	509854.1895	618706.5523	433865.2793	529500.4198	481610.4077	466080.2219	520437.8247	949835.5038	967945.5581	947826.0634		[M+Na]+ 415.219	154
F_2660	F_2660	438.2025623	438.20233	438.202614	733.6724551	728.3406357	735.7426866	7	1286530.288	936057.6179	1146966.317	1010641.896	1864579.534	1601809.058	1858337.942	1224273.509	1561588.111	878790.9918	1031419.34	1647142.409	1777389.11	1727388.706			1907
F_2666	F_2666	439.1579672	439.1575292	439.1582411	780.8428668	779.7753768	782.0694976	18	702872.3086	573649.7147	640688.1203	637673.2458	160299.4255	53289.0781	216887.7797	280017.1423	41506.51772	773469.9495	773413.1543	762678.1792	847502.0128	790031.7509			496
F_2668	F_2668	439.1629888	439.1624668	439.16352	1086.825429	1083.394827	1090.766842	17	678622.6614	586428.8	256236.0755	366256.0416	314729.0552	202852.5403	313154.0423	275835.6585	206361.9114	572879.2948	528136.7059	490970.1519	544339.5213	526687.2401			2298
F_4865	F_4865	653.3127696	653.3121025	653.3130965	1038.128998	1036.146644	1039.392325	22	5153599.079	4285698.54	2936511.138	2628204.287	423045.2678	314341.0392	504517.3775	745613.4885	324610.2395	5755521.507	5372385.645	4693631.849	5512982.287	5602563.506	[416][M]+		143
F_2680	F_2680	440.1681765	440.1677022	440.1684205	1129.848059	1109.201244	1158.351351	20	494609.0166	456593.0821	482613.947	321601.7808	677056.4915	505309.4251	390112.7527	402879.7313	637501.9819	651669.5602	853712.6681	512308.921	1013583.123	907403.04			1728
F_3833	F_3833	551.2788896	551.2783124	551.2791389	888.4870461	852.6727539	891.6674296	34	1135954.75	904965.5389	301607.1168	383024.3124	2364952.293	4051334.978	2100246.613	2074880.399	2309627.024	835910.0223	787070.5909	859561.8936	866635.1067	709806.4395	[295][M]+	[M+Na]+ 528.29	22
F_2686	F_2686	440.2496125	440.2491624	440.2497469	1733.516237	1705.172926	1734.625577	8	148975.9212	103803.025	92901.85692	69517.4171	497248.6936	536785.01	501545.2887	394228.1622	392790.5821	108289.0764	93017.84137	88146.25214	119256.105	98447.17951			2598
F_2691	F_2691	440.249393	440.2492532	440.2496772	732.1785055	698.1603501	733.4999265	7	194950.7789	258637.5019	138774.8447	125826.9283	74775.79816	32560.29435	99463.08247	123672.9699	41406.65924	123418.1387	105636.2901	87763.65032	98004.50093	103696.6987			1908
F_4989	F_4989	664.0219562	664.021249	664.0221674	1878.586435	1877.921998	1879.280727	8	1744443.178	1158272.95	701637.2066	819677.1278	45090709.01	52957773.09	42117226.55	35278156.91	47224087.15	660340.692	606863.4273	616095.3613	681473.7935	644218.6049	[431][M+1]3+		33
F_2712	F_2712	442.1423026	442.1419332	442.1424588	455.2593897	452.5947944	457.4543188	17	222191.2807	217380.1799	213306.5934	254100.1147	119827.9681	77181.88209	91938.45471	92499.32788	83108.47577	239857.2566	234941.4669	329697.2689	363239.4468	361088.5909			2279
F_2715	F_2715	442.1813719	442.1809938	442.1816239	751.8882036	748.5841071	755.7039984	20	478000.285	361033.806	388591.0218	384552.0548	286799.7788	19508213.27	325255.1515	319605.9791	302930.9366	575051.3604	567084.7323	490694.9854	595035.2741	578728.0678			1766
F_2767	F_2767	444.8973244	444.8969128	444.8975848	1110.490888	1108.610144	1112.927982	22	3066295.325	2693657.148	2017806.115	2026141.896	3399743.517	3437689.212	3400771.7	3246410.29	3224426.064	2171314.053	1921485.401	1884744.497	2122172.143	1897252.669	[176][M+1]3+		93
F_2733	F_2733	443.126344	443.1258976	443.1264924	487.4180065	482.7269106	495.1802276	18	693899.734	531202.9367	601861.5458	591522.5686	489881.3468	377397.2693	469557.4399	464407.9026	412203.9348	804046.5524	779174.6621	710520.0635	807796.1634	818099.1457			641
F_2737	F_2737	443.1763678	443.1758094	443.1766719	669.4763316	666.3867897	671.781811	20	597753.7636	868574.7314	749540.7645	733988.0894	304053.6558	251155.9001	319296.6041	323643.0118	247284.7979	745536.1479	1294236.658	703489.2144	1272658.595	736457.018			1502
F_2741	F_2741	443.219449	443.2189854	443.2197638	687.4957792	681.4067295	721.6076686	32	1178498.522	953459.7379	938057.7414	882305.3816	937060.7938	1005322.7	1090314.234	1079758.943	1020286.657	1072567.797	1162469.149	1001207.589	1084624.031	1192868.629			368
F_2744	F_2744	443.2195804	443.2190964	443.2198861	616.3395388	567.0258079	632.9135838	23	1085836.503	865537.8636	1022680.544	976636.3075	908526.5592	678431.8815	852351.2386	750234.8591	905963.5513	1123983.591	992935.8886	988051.7701	1158090.58	1070766.308	[170][M+1]+		978
F_2756	F_2756	444.1796517	444.1790249	444.17982	595.9691181	593.7188693	598.3200513	18	496672.0222	428874.2976	345468.6453	341235.8327	233845.6369	207593.2656	267267.2032	215724.5715	160575.6901	504991.5449	494125.4442	457100.8174	544825.1753	514116.9092			1982
F_2794	F_2794	448.1139554	448.1133925	448.1141098	502.509258	500.3113703	504.0264122	22	188822.7943	203057.9839	338353.9347	353662.0061	196124.3154	223024.4346	188375.1595	154049.5501	185696.1489	241607.9735	245423.7481	263991.8889	246721.7731	259195.4087			1632
F_2795	F_2795	448.1139492	448.1134784	448.1142172	440.3986935	437.1636516	452.444566	22	196122.5666	214591.0773	409384.0205	406107.8276	210222.3667	219723.2678	207126.8077	172233.0865	221247.6163	230139.4422	227617.5935	206238.4147	237922.354	234802.5428			2175
F_2813	F_2813	451.2095848	451.2086676	451.2100305	1031.170353	1029.098561	1041.19287	7	360713.0974	280392.4196	501775.492	481416.0441	472608.7795	445978.8551	520244.7151	325549.6051	432040.3896	497843.9809	507963.7183	481247.8235	340674.0242	492995.9216			1299
F_2823	F_2823	452.1531058	452.1526279	452.1533345	573.335035	571.4949745	582.4296422	21	411123.6504	382717.8785	422107.1701	447951.0513	464868.297	491075.2363	407161.0017	374610.7299	471262.3467	384068.4556	398984.5033	410454.7978	425073.8472	408170.1474			1098
F_3026	F_3026	475.2232104	475.2230098	475.2234427	1661.870173	1661.116319	1662.81527	9	14022.0611	23582.96559	51000656.63	48963236.26	13268.8889	16421.61881	20184.01108	18837.98557	20904.40769	63129897.51	70734965.51	71664397.93	75099534.62	66542267.25		[M+Na]+ 452.234	16
F_2833	F_2833	453.7233529	453.7229595	453.7236828	784.9943888	747.5247221	789.2184304	25	43291.92504	38668.96894	269844.6554	221589.6475	139679.8873	157875.8871	181049.305	194772.1184	123533.5204	398336.217	315890.7033	487146.9945	449751.8101	482101.7306			523
F_2837	F_2837	454.2650525	454.2646187	454.2652567	847.4175935	845.0444125	848.6258144	17	255420.2638	228468.093	238619.8379	282393.5717	62119.65541	21486.52734	87190.5012	113269.647	27478.13601	341972.3051	370901.8554	314255.901	413853.1034	350604.559			1486
F_2838	F_2838	454.2650846	454.26462	454.2652067	809.6498405	805.9653133	817.0139041	17	205195.3339	159126.9604	223237.9208	206829.9077	41966.08821	10002.53424	52907.1078	70423.31486	14623.69584	218934.1706	142484.2898	211974.2426	279932.3333	247512.649			1089
F_2854	F_2854	455.2477611	455.247382	455.248048	735.2418004	690.8302306	736.8493146	21	293944.3714	243174.8905	244230.0296	232069.7135	298846.9867	463018.5635	301964.8423	306210.6655	281115.8019	294870.8211	277681.2506	270840.9227	284443.6054	270787.0665			1909
F_2858	F_2858	456.157907	456.1574582	456.158088	530.0397856	528.8067661	532.2263928	21	491762.2585	383515.5031	423425.0403	417250.9503	342922.7103	307691.7504	339777.9622	316342.0448	295857.9267	540064.5085	556201.7794	488357.1163	568864.8995	579053.1244		[M+2K-H]+ 379.227	1125
F_2871	F_2871	457.2634276	457.2630019	457.2636429	981.0837442	979.2879577	983.2549034	17	446964.6532	336177.5837	232937.6719	237798.6878	516800.6331	518502.8683	513885.8933	496445.6172	515075.367	261929.8719	252825.7648	214918.5308	259389.8599	234530.4287			1011
F_2877	F_2877	458.1371429	458.1369372	458.1374551	327.0071439	307.8292253	361.9420459	17	376742.6366	285558.7571	388500.804	395653.6367	165871.0065	80530.36935	158690.5066	168929.232	87343.82372	639942.9379	145470.831	243858.0586	258089.8982	243374.9171			1314
F_2883	F_2883	459.1362824	459.1357529	459.1366376	948.1792292	945.362349	991.7612377	23	390122.1975	320703.0008	322494.3457	353120.9725	322457.2441	381645.8338	264742.6937	310137.0731	268189.6327	359091.4237	320593.0496	319407.6667	418285.107	377445.4801			667
F_2884	F_2884	459.1363019	459.1356703	459.1366924	912.6057598	907.3813544	916.6101998	19	191070.4748	131437.6594	216329.5393	181430.5106	114953.8152	126950.634	153536.2589	121497.0844	104164.319	231023.0163	217389.5417	166542.1396	178582.1147	214442.66			967
F_2897	F_2897	460.1918226	460.1912418	460.1920185	685.6006327	682.096315	689.6458679	15	483743.6738	384296.4207	425447.8068	410245.319	330214.5832	305155.1148	370652.6523	326901.4835	313977.7612	517600.438	582063.145	494965.8705	323962.5455	560083.6099			1605
F_2907	F_2907	461.2596406	461.2592521	461.259967	841.7000272	839.9154707	843.4814007	16	268228.8245	136236.8759	465166.3834	488172.2229	706382.9372	767855.3631	1026933.866	788383.1515	616143.2839	540343.5204	504137.7961	493627.6575	642561.2727	525565.8676		[M+H-C6H10O5]+ 622.293	86
F_2912	F_2912	461.3139208	461.3135838	461.3142095	750.8447782	711.0123616	753.1488769	25	382661.931	380127.005	237922.7736	253203.5808	733393.5309	633535.9164	549959.4587	346563.0883	427238.8524	354362.5065	406688.0932	284541.7019	336851.164	308541.2894	[188][M+1]+		1762
F_2918	F_2918	462.2312729	462.2310232	462.2315117	709.1956535	692.0316716	731.6682832	6	341309.6144	278038.4017	141916.5955	110170.2516	57438.10319	20322.24179	89901.89291	118968.3934	25307.15984	92166.49898	74099.13239	65131.43437	63676.96332	89542.5091			1831
F_2919	F_2919	462.2443278	462.2438426	462.2445245	879.2655877	853.8929746	882.0538335	16	413747.3406	631756.5392	143268.2891	2224027.687	473896.2386	410580.5944	531141.7512	308820.9892	374824.7791	2605315.898	2788913.644	1990441.062	2830185.843	2657357.135			570
F_2933	F_2933	464.1629441	464.1625501	464.163113	942.6119027	938.3130884	944.9169568	21	822883.0309	600476.5349	793154.5585	763084.0245	643245.8958	606598.7092	653060.58	595340.4634	591268.7118	978877.4251	993183.0805	862380.0121	1003336.6	996413.2406			1926
F_2935	F_2935	464.1629881	464.1625305	464.1631983	752.0361054	749.6504938	754.5161462	17	517835.3381	350705.9995	474059.3376	453370.127	360148.3368	277548.2187	350883.3304	351730.2455	298594.5358	686720.4937	678583.2297	566587.4648	693794.2859	682856.9778			1764
F_2944	F_2944	465.2131989	465.2127474	465.2132737	825.6939861	824.7520628	827.0336157	15	266980.5899	206611.144	400737.4645	413155.8027	145446.5875	101166.1323	164736.0056	181568.7069	121130.4122	493647.5813	496508.8087	480404.8823	505894.7139	500134.5866			2504
F_2945	F_2945	465.2131457	465.212764	465.2134369	781.2829671	779.7657508	786.3644928	15	510720.1949	381037.9944	833730.5603	793538.1045	282285.265	184233.8003	291871.0277	333766.1605	201869.0874	948043.44	933753.3755	874807.8867	944291.2352	929724.3066			514
F_2965	F_2965	468.2054997	468.2050682	468.2056535	766.1999483	764.8815779	767.6362114	8	2530.503689	1199.258485	852400.8705	959133.2834	966.7388412	1363.069193	5637.0215	11345.90719	2561.934666	819579.069	731600.0272	385326.4634	478187.6371	350466.0816			2318
F_2966	F_2966	468.2053465	468.2051414	468.2055754	716.2337188	712.5450521	720.0502645	8	23664.81777	14727.38202	1422201.221	1634148.243	13028.85334	18989.16536	14500.09825	14519.02413	14419.04678	1257124.169	1130039.781	584645.9071	721128.8917	549427.2928			1954
F_2976	F_2976	470.2400012	470.2394899	470.2402405	1043.759941	1042.31707	1045.711037	21	2455257.362	2071667.332	1732102.286	1655783.426	2593795.585	2545015.801	2571923.216	2588162.269	2504584.914	1820161.456	1689644.646	1641775.748	1832965.375	1641410.458		[M+H-COCH2]+ 511.249	39
F_2977	F_2977	470.2731863	470.2727144	470.273336	939.766644	937.4074333	941.6582267	16	191616.3958	149943.7852	737440.6851	636004.0898	561480.9642	576369.08	709101.0404	653581.0792	576413.8846	742740.6209	692380.6695	639927.9649	785448.9856	704956.0492			1933
F_2981	F_2981	470.7416765	470.7412531	470.7418985	1043.972667	1042.686544	1045.711037	14	996697.8155	817472.7983	704067.9258	675518.2293	1060373.881	1054183.803	1028415.344	1044195.422	1000705.82	760384.0254	715044.0126	677915.4391	740663.0184	679265.5515			755
F_2984	F_2984	471.2315353	471.2309827	471.2315832	1008.75261	1006.841883	1010.555691	7	601507.0739	486623.0318	72626.80824	68674.99506	148813.5298	127582.5888	142509.0651	153893.4098	130888.1872	57181.11237	44408.22271	54651.56628	66715.40226	54558.64153			1060
F_3000	F_3000	472.7312499	472.7308281	472.7315035	884.0934219	882.5987856	885.4008177	11	469873.7827	404223.2129	278180.1148	246316.0697	255106.8736	141231.0918	151793.2265	164195.686	202774.3387	320064.0362	323764.3954	297329.0182	359305.4627	355938.5123			549
F_3001	F_3001	472.7312124	472.7308488	472.7314728	842.3727243	840.0488147	845.002933	8	144504.6679	114245.8926	296331.2598	287004.6711	189532.6277	189870.3543	200004.7993	175661.4195	194294.2212	354307.7546	375284.3916	313211.1446	449470.1936	360298.8457			1487
F_3005	F_3005	473.2583102	473.2578491	473.258606	813.1163134	811.2784672	814.0370355	18	153073.6742	112500.0138	136142.7336	104140.3058	240077.8669	261808.0145	268311.5754	192885.5187	232839.6252	147366.8447	152784.6204	113836.682	145144.7226	119104.5938			2387
F_3006	F_3006	473.2584082	473.2579346	473.2586834	776.7370543	774.278929	781.0633592	18	257026.8097	180748.0839	220411.316	179052.7848	357957.9716	381815.3603	385138.1436	286103.803	358566.9864	234511.7903	252330.7987	145247.4905	200893.1887	185380.9948			499
F_3854	F_3854	553.2103708	553.2099078	553.2106468	725.7578083	723.2327701	730.4897568	22	651464.1398	491979.6936	764904.2277	723816.7564	659653.6445	635190.8806	644533.9443	577493.0369	664445.7201	908556.4514	882674.4982	798400.2602	965251.9021	947721.3224		[M+Na]+ 530.221	135
F_3023	F_3023	475.1814222	475.1809022	475.1816588	895.7960112	860.5060338	898.0235521	37	609557.0465	478402.6281	657388.8142	730977.3563	577875.4861	1089939.114	572288.4721	564410.3829	960275.5407	453862.7556	491496.1978	489561.3029	530610.6208	487283.9345			116
F_3027	F_3027	475.2228234	475.2225705	475.2230392	1740.895249	1739.277024	1741.986141	8	19551.223	35831.26418	822559.7807	726154.5309	25918.48296	20529.01442	21423.25742	29610.63983	28299.40485	1055325.869	1454376.7	1555825.902	1532987.279	1405658.422			1318
F_3034	F_3034	476.1654724	476.1649214	476.1657384	920.9945971	886.3282831	923.7170201	36	3081252.982	2567165.235	2303502.088	2237893.079	2522754.374	2593966.034	2490423.669	2379683.135	2410038.859	3007087.835	3103743.251	2844242.029	3206047.232	3117615.773			968
F_3037	F_3037	476.2469139	476.2464957	476.2471377	811.9460776	807.2020961	817.383835	19	639726.9279	322982.985	770408.439	753280.8815	106962.6485	59360.11928	130939.4015	171641.6581	93097.56298	931337.0687	1035221.299	817841.8444	1013326.766	985317.5851			2388
F_3038	F_3038	476.2469581	476.2465165	476.2472784	846.8647473	845.4349882	848.6258144	20	713345.5486	498506.562	771446.1837	813297.0167	145393.253	259189.0315	234530.1503	286525.8755	273191.8424	1207450.184	1426804.42	1081872.469	1477260.168	1310083.205			1468
F_3046	F_3046	477.1687439	477.1682282	477.1690398	920.9945971	886.7708134	923.6250094	38	618000.7834	496214.7433	454543.4893	436843.3175	531029.2615	480646.6826	480961.2449	499963.9078	489216.8772	604806.4433	624551.6267	578164.7935	623133.4377	595001.7083			969
F_3057	F_3057	477.2502201	477.249831	477.2506364	847.4134392	846.4849785	848.1636955	12	128184.2963	104622.6923	144269.3672	166517.4482	57318.29255	33885.21914	66207.20522	54419.65262	37470.48276	236264.9118	260225.8007	190979.8585	305245.9479	259276.7178			1464
F_3058	F_3058	477.2502367	477.249681	477.2504237	812.3259968	808.1755227	817.383835	12	124431.1766	321756.1141	137479.0046	132599.8323	394599.0454	376306.2803	394186.4153	377379.5216	445614.5622	183378.6887	219334.9959	161669.5684	189906.4057	89336.109			2389
F_3062	F_3062	477.6933912	477.6929494	477.6936489	706.1808212	700.9550867	712.9962536	22	2241333.043	1825232.411	3247086.422	3159023.053	827025.6226	635896.2354	785850.3906	1063985.005	622586.6063	2690730.191	2759705.122	2069510.192	2454759.588	2342496.375			1402
F_3066	F_3066	478.1854534	478.1850068	478.1855849	823.1659847	821.443701	824.8888761	15	569198.7108	468807.9361	443061.8826	437857.2885	124373.6382	96818.65179	123463.4854	175094.9429	90149.80614	589508.572	633797.8569	475003.2355	552913.8904	555443.8799			341
F_3067	F_3067	478.1855793	478.1851531	478.1859213	773.3642805	767.7551491	778.9467103	15	1183368.017	876667.3024	901364.2225	882790.6214	321042.6607	246399.0625	290828.9608	403651.6303	242452.9618	1146003.857	1269408.587	869231.7051	1088187.231	1058664.031			524
F_3068	F_3068	478.1951756	478.1948611	478.195535	706.5289981	701.4809027	713.7752139	17	851843.6201	636168.8218	1163148.095	1065758.145	419711.066	341030.0974	385705.8376	456028.4256	333952.0521	952632.3296	982240.6077	695589.0394	884736.7866	840970.0925			1409
F_3071	F_3071	478.2330867	478.2327384	478.233282	735.6446302	734.377351	737.8340804	15	252195.7143	214963.1175	640476.2938	667856.7667	304715.6148	309484.5297	240743.8402	255347.9564	257564.2689	796289.3483	730620.9185	614651.6751	727038.9788	659736.1766	[207][M+1]+		108
F_3076	F_3076	479.2451951	479.2447928	479.2454365	981.9225364	980.3043626	983.7193151	22	1023720.273	862664.4195	584460.9305	572265.1711	1186305.694	1207218.756	1234963.681	1140665.991	1161483.374	617125.3703	580344.1277	526253.5125	610798.4175	560702.2467			1013
F_3078	F_3078	479.2604239	479.2600213	479.2606331	590.2130543	589.0434773	592.2060742	15	360496.001	270667.0787	117113.4026	126085.8975	343827.8052	360975.332	326823.3776	334030.8075	311639.3671	110044.8632	106123.2926	103324.6196	98870.71304	107386.7187			1983
F_4521	F_4521	617.276643	617.2759185	617.2768474	540.5417936	537.5127147	548.5058777	22	1947337.3	1354475.165	2347361.43	1983928.047	1564338.772	2025243.561	2903717.539	2191961.903	1360853.65	2926295.891	3190177.771	3797723.184	4270222.631	4192543.193	[376][M]+	[M+Na+NH3]+ 577.274	84
F_3080	F_3080	479.2764338	479.2759327	479.2766495	1000.83064	999.458873	1002.91303	22	887082.6829	714093.9265	517487.3135	517330.6024	1026371.444	1071306.714	1035444.722	1028578.522	1008572.36	602897.6683	525893.712	476190.6741	591594.4336	520551.7612			1049
F_3085	F_3085	479.7468749	479.7464932	479.7471225	982.1870104	979.7746917	983.8226905	17	418977.4668	369486.1622	223339.4816	242573.6548	500899.4708	529142.0308	485846.3977	490171.3325	503388.8455	264551.6557	258496.8578	233346.2919	244487.4639	259141.5886			1023
F_3516	F_3516	523.2216787	523.2211297	523.2220704	790.8654262	785.7138472	794.3482414	22	1074677.388	814810.8722	788893.2563	769918.792	955436.7443	925170.1996	942700.0967	849053.5102	950703.2883	984451.9702	1033002.184	843678.5379	998273.2862	1009622.053	[255][M+1]+		1377
F_3099	F_3099	481.698862	481.6983667	481.699129	872.7536858	871.0893564	874.613585	22	7284434.526	5486302.294	2123854.475	2010208.132	4164093.127	3454641.695	3940102.096	4123779.34	3564543.055	2122551.058	2027427.832	1619356.944	2057946.082	1975313.989			476
F_3103	F_3103	482.1734809	482.1729484	482.173797	689.8451752	688.3692462	693.8087096	18	405274.1437	282705.3943	348923.3184	358958.4249	297934.966	277683.7683	282591.4598	290806.2013	256806.8201	412497.591	413906.8463	374041.5824	424584.437	389549.2364			378
F_3104	F_3104	482.2005405	482.2000471	482.2008612	872.6410232	870.7434018	874.9874142	21	3030474.79	2335153.734	898573.5139	856835.0501	1725340.927	1472211.642	1635515.342	1704793.196	1479052.904	915751.7179	871777.0517	686752.7859	870465.3408	835291.9732			477
F_3121	F_3121	484.9025961	484.9020482	484.9029577	683.3927872	679.418895	724.6373732	36	1601821.714	1284854.296	1302647.35	1340504.539	1442312.156	1418398.18	1489360.909	1643976.592	1493040.441	1333970.897	1401517.285	1104358.67	1239708.038	1300351.69	[214][M]3+		90
F_3123	F_3123	484.902705	484.902207	484.9029579	612.579974	601.1589542	626.7043994	22	2004175.192	1288400.857	1067155.041	1102152.003	1350337.897	997105.1761	1429657.858	1064482.312	975497.3222	1581521.853	1528266.946	1286698.103	1625597.552	1565028.77			998
F_3124	F_3124	485.1925077	485.1919413	485.1927939	910.6454344	908.1150802	913.421399	22	346364.6894	206754.4313	691117.1383	682933.7469	520963.8576	513867.3411	564503.335	496717.307	509829.5287	929890.6466	897265.0705	821945.2996	899027.0787	908217.3367	[211][M+1]+		2233
F_3125	F_3125	485.1924698	485.1919759	485.1927404	954.287969	952.7528903	957.1177247	22	235108.314	177269.7436	470183.6091	455690.4085	418657.186	410883.0927	406095.8878	417875.3106	421336.6873	676313.6388	675469.5377	567023.9053	724161.2437	677995.762			669
F_3133	F_3133	485.5712344	485.5709116	485.571601	758.4358208	753.9002467	759.935081	12	100588.0454	68864.87489	259306.2733	243123.2648	203391.6956	212540.26	192100.7704	222702.8908	210419.4648	239304.2929	248385.3547	231406.4771	271539.5129	271125.274			1264
F_3135	F_3135	485.7207746	485.7203973	485.7210083	849.1361543	846.3355262	853.4992648	18	338607.888	232282.4045	340793.756	296647.4066	356635.7335	365797.393	393852.8613	339403.4931	373119.4141	391113.1976	372426.6968	363797.7783	445623.5184	442783.0945			425
F_3136	F_3136	485.7205504	485.7200825	485.7208063	890.9958348	888.5781836	892.4424233	17	168159.4706	130089.6224	159555.4868	152221.9642	187263.1844	201462.13	205056.5923	194828.7866	194621.1318	207377.5332	221512.5864	210154.8218	237532.9008	226137.1363			1994
F_3137	F_3137	485.7206703	485.7203611	485.7211114	746.4590666	744.3635869	747.6720359	11	338496.9754	276311.3318	131290.6626	129838.6913	148144.5926	126625.9683	139724.8869	161758.0852	117686.9933	137534.5946	131393.0145	128465.3784	124606.0217	156186.7884			1772
F_3138	F_3138	485.7207395	485.7204646	485.7210529	707.9679025	704.6493918	714.8020128	10	433936.9745	336906.0815	163440.5054	153576.1505	200691.1742	170818.2814	206294.4499	201913.5801	184183.0379	111509.7834	122925.8197	99567.94235	106955.3678	108197.0989			1839
F_3197	F_3197	490.2630399	490.262725	490.2634895	420.4205683	399.0774415	429.8254295	7	699182.2281	170072.139	75924.78255	38787.85909	788611.1939	867204.1148	317077.3274	645718.7005	370989.5212	347150.6428	498171.7895	378167.0726	453171.6542	470228.5147			1360
F_3205	F_3205	490.7647549	490.7640818	490.7649385	589.5306594	587.814733	591.0700075	22	1992643.796	1530622.192	1511444.563	1537503.249	2474877.099	2420997.107	2434409.778	2364879.608	2422159.483	1434439.921	1419927.344	1303060.94	1474114.092	1426822.168			1976
F_3227	F_3227	493.7065721	493.7059497	493.7068938	919.1637858	916.4905575	923.1507358	22	841045.7381	657981.2074	1127081.119	1108163.172	735279.0151	563746.2665	676852.4714	763822.1739	612732.7794	754548.8464	759681.0073	506703.1239	637518.565	641003.8431			970
F_3228	F_3228	493.7064989	493.7059238	493.7067917	958.5288722	957.0642494	960.1430419	22	510914.012	371330.655	619134.7175	614707.405	470771.7395	358833.6195	448558.1362	502746.6154	422752.6158	485648.7814	457537.1135	351648.5506	375242.9496	387274.1162			1791
F_3230	F_3230	494.1757377	494.1752278	494.1760002	883.8293574	880.4553722	912.5626751	23	673939.8174	558116.0679	665576.937	603732.9593	529808.6878	524295.0724	519313.1094	499950.9837	502503.1703	639467.1086	668786.8037	608123.3281	754925.68	632162.2442			550
F_3231	F_3231	494.1754903	494.1750629	494.1758539	845.7861333	842.1518082	852.529015	21	499067.3604	382461.2367	473250.7548	460311.3045	277216.7662	278852.3013	296095.7442	295952.9011	278768.746	581320.0187	542454.4715	475324.5958	551284.0622	510708.0783			1475
F_3811	F_3811	549.239744	549.2392209	549.2400614	661.4035437	659.7761398	667.4289894	22	6921145.865	5451654.916	6934429.227	6721490.551	6659649.32	6577565.199	6647880.681	6444083.087	6510491.964	8231821.794	8046206.764	7279818.327	8100073.401	8005364.679	[291][M]2+		140
F_3248	F_3248	496.2434941	496.2431502	496.2438289	814.1422957	812.3760353	815.1264173	15	122648.4166	84825.82626	99641.08102	97543.73371	179443.6167	181421.027	194933.9662	137781.3665	166723.6535	119346.1217	127360.0237	82975.30674	124499.9924	90358.32587			342
F_3249	F_3249	496.2434531	496.2431377	496.2437321	776.8562473	775.2135426	778.9467103	15	274963.4916	195243.7129	255935.8848	208443.7204	361445.3388	350936.5356	349162.6168	262515.1223	339642.9141	252798.7895	279381.0507	197263.1815	258780.0912	240767.884			518
F_3266	F_3266	498.1472682	498.1467663	498.1475586	921.6125188	886.3282831	924.1245946	38	2801947.11	2067406.147	2304791.207	2122513.982	2331532.253	2263871.09	2305995.27	2247078.239	2114017.953	2767070.497	2835547.74	2465125.976	3099509.343	2769954.111			971
F_3277	F_3277	498.7806824	498.7803308	498.7809748	1002.138919	999.8234348	1004.220118	13	299537.9488	299822.2805	205981.7094	202331.0072	364416.3396	328856.4354	340272.8776	355155.9591	386482.5636	172250.9412	211922.9192	183101.5912	181886.6095	183461.5768			1057
F_3280	F_3280	499.1505987	499.1500846	499.1508985	920.676111	885.2818073	924.1245946	37	592102.4739	427692.3823	491382.6363	470997.0448	514487.3311	496025.7764	498734.9854	480977.2811	434168.5697	598732.6391	578307.7483	557029.7356	602195.0487	629168.2906			972
F_3282	F_3282	499.2444074	499.2439908	499.2447927	817.3036696	814.458239	821.5864919	16	260002.6395	200655.4503	259210.9256	256024.0696	359165.7755	391253.6813	411185.2641	362355.147	396954.2561	315981.7221	245622.0549	247551.9126	243282.9587	231766.4593			343
F_3283	F_3283	499.2444291	499.2440254	499.2448835	780.6688953	776.5091894	785.0290624	14	221019.3963	166218.5601	487754.0116	485269.1318	316672.2633	348298.9049	366091.6882	320529.8784	316302.9384	478434.4298	268118.0609	218859.5768	302602.4802	264003.8967			525
F_3291	F_3291	500.3054907	500.3049187	500.3057965	735.3637887	733.6930525	736.7563427	16	220322.9112	207776.9311	136560.7255	151984.0904	250509.485	393567.1976	249339.7094	250492.2837	211922.2085	307453.8551	281479.1569	303819.1101	333042.6279	316446.3762			1911
F_3292	F_3292	500.3055102	500.3048768	500.3058126	694.2419051	686.5265433	701.5833919	10	16493.88271	111757.2316	74226.52509	82634.76968	140287.1155	142126.3196	156297.3977	151199.5534	183820.0335	137161.6388	170692.1934	158620.6091	183200.5979	158810.4964			372
F_3296	F_3296	501.2237566	501.2232285	501.2240892	649.9660878	646.3223477	699.3729329	23	350120.8809	294920.0082	422204.6389	410305.6051	386289.836	400393.1299	380676.3553	367592.6318	366103.2243	566538.8767	605867.5239	580871.9106	596980.4664	636250.6195			540
F_3323	F_3323	503.2127397	503.2121236	503.2129903	1099.327173	1098.54684	1100.471981	13	1021702.211	671533.404	1173298.027	1156519.888	689323.0329	831404.2128	748293.2658	781531.9431	716041.9026	895004.1589	865295.6818	837715.7834	846839.191	891029.4631			315
F_3350	F_3350	505.2507462	505.2503121	505.2510049	2136.823446	2098.385023	2174.334805	16	653814.4169	148639.1394	612827.5956	409965.6426	530306.3031	339900.3939	788156.8294	333822.5561	413284.3882	564157.9288	501551.0214	236799.7002	702538.8433	566850.4256			1046
F_3363	F_3363	506.7260425	506.7254945	506.7263425	995.8288674	987.9990267	1015.560759	15	61036.79737	40576.66182	474923.7427	716079.5447	395121.4558	162415.242	388545.4576	206267.2901	348819.2622	904120.5981	967969.0298	874854.299	991652.7063	955583.546			281
F_3373	F_3373	508.1762411	508.1758813	508.1766041	435.870878	434.7852751	438.5678786	15	233153.293	181526.0808	157797.6705	171447.0079	137805.5636	120406.1709	143065.0759	140463.4214	133652.884	232631.7662	250472.343	213399.6593	238859.0566	225842.7377			2158
F_3374	F_3374	508.1762679	508.1759684	508.1765012	474.6318478	473.0612889	476.3065307	12	89325.69057	78716.40394	79863.41876	140622.1158	91307.1534	77558.28004	98713.89165	102204.6477	83828.92508	117881.9658	111382.9608	99101.53855	111027.4826	127632.935			1892
F_3375	F_3375	508.1764477	508.1761285	508.176697	229.0202758	183.4381666	252.1711845	13	271067.1243	200593.2969	118217.6684	112970.5615	93366.88434	74240.15531	98251.03005	95873.92081	78702.41143	26138.28086	190444.009	176249.7285	21266.67709	29071.56062			2366
F_3376	F_3376	508.1765537	508.1761879	508.1767259	287.5688448	276.8893354	298.2550362	11	217437.0951	19607.50369	247727.7235	253231.6217	223404.0673	182477.378	187042.7648	182801.3395	160625.5933	463709.7172	360089.0282	441062.0066	349943.5072	493292.0605			2558
F_3377	F_3377	508.1763337	508.1759961	508.1765676	366.05088	348.1359939	372.7585108	11	247462.1133	244440.7889	211263.9718	217950.8944	150044.6725	120393.4694	139354.9271	140052.1334	107576.1137	377256.4199	404651.4411	374285.1946	384021.3755	401553.1035			824
F_3379	F_3379	508.2496273	508.2491343	508.2500068	753.0309371	751.6040818	791.2135867	23	555855.6697	437878.9658	576293.3302	548305.4016	951684.4145	1199462.336	1129143.708	939335.6633	1014851.656	772801.8659	756160.1867	787392.7479	902305.277	878848.5092			1774
F_3385	F_3385	508.7514126	508.7509043	508.7517534	752.9312137	751.7521269	754.699977	14	239926.5457	192920.261	223363.4058	210825.1011	437074.1849	515002.9994	475497.652	411066.24	444437.1222	304952.7109	332711.6519	355987.9951	372827.1347	353988.0516			1775
F_3396	F_3396	510.2990568	510.2987897	510.2993586	1514.649223	1512.018964	1516.496785	6	0	705.2295281	6544452.221	5582290.754	726.6561557	0	855.3984604	859.2299385	825.9007308	15925910.95	10817880.3	20376408.93	17810428.26	19637532.13			1032
F_3880	F_3880	553.8307392	553.8302259	553.8309081	1806.959527	1806.108302	1810.30962	11	980428.377	995359.1125	320300.106	326350.0119	12505450.24	15703019.99	11921491.64	10406549.39	13999821.46	375439.4997	389340.663	384717.3219	394138.7156	353206.1737	[304][M]2+		97
F_3398	F_3398	510.364281	510.3637731	510.3644835	1759.515443	1736.873206	1761.161077	9	179429.7258	162341.4401	27994.20076	32954.08518	4227587.727	5484139.194	3985864.584	3190472.189	5138643.326	54759.9606	60063.38113	45174.2237	50823.9517	36565.00549		[M+H]+ 509.357	2007
F_3399	F_3399	510.3641675	510.3635747	510.3644119	1689.250854	1688.603252	1689.765862	8	21235.097	12899.06336	1130.917712	5170.740329	496156.9684	628346.1744	477888.9381	399026.0999	643937.055	1990.924924	3830.652497	3522.886887	2509.183272	982.0688753			2468
F_3413	F_3413	512.2674556	512.2671361	512.2677197	720.5817289	716.2781512	732.1624833	21	393220.9702	306454.8163	317606.5014	310794.5659	360382.556	347090.27	346024.3552	343498.9152	362317.104	514848.0542	497820.9472	442247.6118	504015.7895	512259.0126			1955
F_3431	F_3431	514.266109	514.2656408	514.2664549	1079.77945	1078.331345	1082.420663	17	942242.7767	779743.2998	670191.0149	668041.9617	959152.4408	957929.4412	970144.7531	952666.4025	999813.5925	1222192.188	1190366.057	1052575.403	1189426.943	1193361.142			1232
F_3446	F_3446	516.1575488	516.1570325	516.1578169	881.6703639	843.6265121	911.3820596	47	554824.9415	439177.4007	623329.3226	313970.2561	382483.4445	460177.0181	330178.3675	347420.8036	340726.3261	542594.2836	509127.4871	544228.2564	660951.4786	482533.3391			551
F_3453	F_3453	517.2844413	517.2839102	517.2847474	824.8888761	817.8312225	853.5631234	33	230714.3725	147567.1985	183127.4685	165268.1238	235116.0946	249813.9731	321497.4246	236369.8035	299308.7094	201970.9457	201114.0369	134377.4571	193457.114	170327.0934			2559
F_3466	F_3466	518.3160196	518.3155851	518.3162314	813.821735	813.0268654	815.1901755	10	99001.0453	80369.70008	90589.10206	70639.74018	162807.9715	171287.5968	195616.7398	127156.6724	143232.8451	99384.69535	98204.67671	83266.27902	97792.65831	78809.61252			344
F_3681	F_3681	540.1791775	540.1785637	540.1795923	686.5768048	685.6006327	687.7897379	19	493613.3658	380303.6636	520306.4944	489177.1258	517677.3348	529334.2126	505047.4016	494991.1042	510120.2177	40266264.16	571767.4372	540283.2823	616761.4776	599930.3598		[M+Na]+ 517.19	1595
F_3483	F_3483	520.2495159	520.2492088	520.2498729	1114.703925	1110.884381	1118.607236	5	404647.3691	368790.7473	58173.61156	59646.4107	103458.6776	101437.1012	109497.0395	105497.0248	106799.0849	120706.9101	130933.8131	92896.57079	105646.1062	114249.5676			1652
F_3484	F_3484	520.255218	520.2548281	520.2553933	818.2146961	815.229431	819.4959399	10	555566.9247	416266.9612	3101298.495	2608168.819	3780530.177	3416480.694	348948.3296	389270.478	4276803.799	2810788.285	3499493.809	2390966.208	2703039.344	2754721.209			345
F_4879	F_4879	654.3175809	654.3170569	654.3178224	722.1846548	718.9701444	724.9894803	15	347452.1922	273867.9762	514667.9878	484162.0687	411387.3003	423120.5454	378226.3524	367957.3048	360572.4719	669753.501	580622.6807	611222.864	609354.25	613993.1054			1944
F_3508	F_3508	522.2111228	522.2105994	522.2113838	971.287138	969.7539535	972.7643561	22	586818.0106	481852.3128	629510.6929	585476.3257	689080.322	677870.1929	654132.275	652755.1382	639057.4154	643437.6448	613534.9043	569612.1713	600221.6823	627360.4911			161
F_3524	F_3524	524.1977449	524.1976164	524.1978416	587.5273865	586.8276708	588.1947806	5	413775.7382	338782.7047	64808.88856	61312.33179	67787.28389	48769.57276	70303.32556	62900.13337	59585.81609	116050.8298	120333.3076	96278.70554	132937.8663	122198.8907			1804
F_3525	F_3525	524.1976734	524.1974207	524.1978546	513.2321073	512.7320195	513.9270311	5	781288.2165	637647.1015	85795.62907	92817.87622	73421.63898	54903.82164	69913.36992	73294.32557	56693.83512	138256.3443	120053.0734	115583.1248	132850.3311	118808.8672			2135
F_3536	F_3536	524.7102692	524.7096852	524.7103969	507.960698	506.3274107	510.1044409	17	1209207.383	804399.3139	232725.5901	268158.6598	1520212.17	1206158.618	1522321.88	1844344.945	1396156.112	47893.10336	48980.09209	37257.31398	49025.85587	41977.89304			1635
F_3537	F_3537	524.7102859	524.7097264	524.7104529	542.800298	541.4606896	545.51864	17	620869.2166	391746.5917	334977.7618	356620.6607	733567.2273	512408.8215	739971.3336	997406.9961	658596.5097	93770.371	92678.22748	92373.00116	90448.67499	97699.43269			1435
F_3542	F_3542	525.1792059	525.1786559	525.1795296	698.1604089	694.9370818	702.3264224	22	475356.9728	408223.4982	458303.667	454289.4996	472631.7356	474942.881	471714.351	440783.6015	480227.053	286340.2277	504081.4153	445133.2188	530623.3075	525195.3127			369
F_3544	F_3544	525.2119085	525.2114707	525.2119678	507.5015528	506.5071678	510.1044409	15	515777.5708	348023.4875	104299.7749	105129.8712	714929.831	540420.9403	718189.7005	809223.5745	634952.6844	16436.45886	19598.25616	16126.94783	19871.26777	15432.52097			1636
F_3545	F_3545	525.2119282	525.2113437	525.2120476	543.2636016	541.4606896	545.2063546	15	258959.6639	172619.3614	172711.3239	192192.0797	317142.5326	215070.3174	316843.2501	419296.0129	274593.1739	114623.7685	97555.52303	57867.17013	64307.56968	58322.72045			1436
F_3546	F_3546	525.22342	525.2230738	525.2239012	1084.830147	1050.722689	1088.093578	16	78626.0307	55454.63241	118313.6443	124622.9013	111390.0527	108013.0286	128144.6229	109651.4417	107848.5835	184986.2213	175347.4447	232197.3823	214423.6644	187094.2142			1238
F_4778	F_4778	646.790356	646.7899438	646.7907114	1184.008207	1181.465688	1186.185094	21	597110.6919	475918.5126	796492.3018	800748.7385	751186.1572	749208.7853	769058.691	769618.0842	744568.7739	921626.1711	925003.6091	850203.5757	945451.4201	930826.3336	[402][M+1]2+		150
F_3574	F_3574	526.722063	526.7217936	526.7224584	962.2060786	955.2405064	993.3821911	13	13416.36991	8073.623963	300101.8079	270109.3927	84560.76819	77877.86816	101621.6977	99277.11838	86627.17282	381776.2886	407814.6498	384100.4918	431536.9563	347562.4146			1793
F_3580	F_3580	527.2238059	527.2231441	527.2240004	528.5414955	526.4098015	538.4988017	22	416338.4579	314561.372	377145.9525	367520.8882	391123.5908	383413.3904	365697.2718	366666.6683	379155.6336	265636.8528	271614.0667	245047.475	243364.8583	278352.0481			1144
F_3584	F_3584	527.58863	527.5880563	527.5890329	683.8322128	671.0438311	714.3279113	22	231588.3225	174381.8598	552714.0177	444452.109	258589.7854	285129.8505	376632.8539	356972.3146	280132.6879	692963.5901	744403.8151	490691.4371	583482.0009	564698.6175			1608
F_3585	F_3585	527.5885692	527.5882764	527.5888167	622.7679416	614.1063791	630.7352131	8	217060.0623	164430.1065	405241.933	399828.0633	163764.9561	117735.5451	154095.0122	181182.6783	120113.1907	663714.6948	416395.5704	512211.8719	606726.522	629485.6011			1563
F_3863	F_3863	553.2968488	553.2961577	553.2971061	600.8993659	599.0843686	602.6265542	22	1636862.541	1303559.294	837476.5321	925686.1512	1789801.251	1830455.088	2086039.472	1677978.999	1872609.159	1045435.76	952370.6184	847604.219	908729.8974	951222.5009		[M+H+HCOOH]+ 506.276	31
F_3608	F_3608	530.2082792	530.2078409	530.2085489	387.8491477	373.7379458	404.8824459	19	681942.0632	536119.8904	510481.0183	521938.4425	341528.2429	242726.1152	363681.4787	362565.9242	242924.9071	913597.0651	749443.2766	649967.9814	828701.9796	744858.9924			1457
F_3613	F_3613	530.7183273	530.7178256	530.7186505	844.1877074	842.0583536	885.2443728	33	643826.5143	520789.9873	668124.9016	662973.5416	673107.5548	640657.1558	694008.4945	644496.3112	694959.7462	727801.8683	730539.9964	654055.9216	721150.9696	768904.5786			1465
F_3614	F_3614	530.7182568	530.7177042	530.7185553	801.5071109	799.4466747	806.605395	22	599575.1302	476803.4568	622555.0462	575991.934	576286.078	551396.7112	560018.811	545696.3615	537491.103	704206.0559	721638.6142	645147.6159	718625.4049	681805.1646			1080
F_3617	F_3617	531.2107869	531.2102618	531.2112037	715.6360187	687.809903	721.7000635	24	191796.5103	224627.3426	312276.7673	123215.2121	417782.5624	430883.8806	197295.6771	211135.9731	226754.8597	204277.2938	1093980.525	164703.1405	213502.2366	237276.3605			1956
F_3636	F_3636	532.7077078	532.7072314	532.707941	399.8037679	391.2654833	405.7409729	15	795230.5066	728305.7773	52098.90328	54461.59466	822459.7933	712279.7967	776284.0982	859654.6491	806595.6053	42325.51125	47247.70691	55070.96108	47277.14742	55761.85759			2535
F_3648	F_3648	534.3108724	534.3103768	534.3112657	822.4742002	818.1244191	855.2386	38	250237.8952	207409.476	239098.847	211296.5729	291198.5634	270741.4813	278040.954	231255.876	335203.7113	228014.4924	308740.4961	190675.8368	218090.0892	197779.2156			346
F_3662	F_3662	536.2417868	536.2412684	536.2419694	1223.340539	1221.82502	1224.665039	13	437076.1627	352703.8914	501640.9967	473573.5267	450259.951	416449.9714	456017.7003	497478.3724	427878.9109	261253.4164	310951.92	253083.4027	286720.8922	286718.464			1721
F_3664	F_3664	536.328255	536.3277806	536.3288399	1791.115474	1790.56157	1791.829602	8	1783925.004	1114325.072	1645705.685	1217798.913	1769479.012	1884190.481	2060265.311	1516948.92	1834691.51	1545065.522	1590875.108	1379390.492	1668538.317	1455519.5	[270][M+1]+		46
F_3669	F_3669	539.1947288	539.1943037	539.1950853	485.3777193	476.1075116	495.1802276	12	384300.7088	253802.6383	263929.0811	257307.648	203734.9413	156345.5925	186322.4063	182227.0875	160493.1206	282616.0268	293615.6694	244667.4316	284586.2508	287007.7403			644
F_3672	F_3672	539.3178554	539.3172816	539.3181313	1903.382548	1901.970976	1904.396511	8	463702.6323	287170.8161	327000.8509	355476.8886	8718021.905	11612836.99	7881038.793	6491097.571	10302925.1	395534.3552	389768.4737	402171.5334	394757.3818	407605.559		[M+K+NH3]+ 483.329	37
F_3775	F_3775	547.3244208	547.3237334	547.3248638	1764.491235	1763.662108	1792.063958	13	187533.3336	158800.8732	113247.5348	99762.17181	5739244.548	7629931.188	5427797.315	4566394.614	6822537.608	269775.2671	261969.4879	217170.4993	290681.3138	208146.0856			121
F_3677	F_3677	539.8152181	539.8146717	539.8154708	1742.696556	1741.795411	1743.044642	8	227540.0963	190612.2072	83105.91455	83284.0254	5558670.514	6950850.656	5375333.162	4368806.937	6589640.146	114247.0504	135631.4492	130196.6695	125918.6943	111089.9413			1317
F_3687	F_3687	540.2287703	540.2283463	540.229195	827.7668688	825.6098615	829.6019015	22	664946.3282	593399.0234	337191.8834	314319.0263	311777.619	258303.2641	352844.6044	363770.3157	255815.1746	409443.319	422548.5659	401462.1001	381232.8157	363884.131			2505
F_3689	F_3689	540.2697664	540.2692257	540.2701678	822.8059354	818.1244191	855.1267342	33	247588.5228	174432.8852	207600.5219	203107.4639	343723.2779	310313.8252	308558.5862	252013.0368	318893.2942	238909.5026	260525.1316	160264.7041	235040.5263	199566.8584			347
F_3692	F_3692	540.7187946	540.7183065	540.7190055	489.5672887	488.738694	491.7045025	8	75248.26983	53703.75287	391164.3324	312641.5814	272938.5463	314334.9565	235679.7701	259078.1917	280743.9338	472707.9122	390058.5174	492304.1083	529846.8862	545489.3432			645
F_3714	F_3714	542.2351828	542.2347317	542.2355148	726.9153305	724.8524106	728.3752066	19	243326.4928	183979.6146	190698.7664	186288.0657	199839.9442	177106.5552	169313.7778	197356.8148	172780.1251	280429.6611	237733.2618	231998.542	269784.1881	230678.8631			2143
F_3724	F_3724	542.7645414	542.7640914	542.7647725	974.6831983	972.8963895	976.3753643	14	30977.06399	43737.58088	755614.8829	774982.7864	631185.8556	665963.9313	610385.8575	600686.056	678892.5502	748547.1903	775331.6367	733327.6423	795782.4473	771087.2058			2378
F_4734	F_4734	641.3491041	641.3488803	641.3493777	642.2211909	641.2580845	642.6718186	7	718041.279	499338.4197	51362.51304	42133.57802	85806.23694	52019.49423	77432.84634	130692.9747	51204.56775	65910.53264	68139.05534	50360.2647	67859.09758	79289.74171			2039
F_3732	F_3732	543.189732	543.1890647	543.1900051	595.7596078	589.7348156	600.4819044	22	774734.7144	553667.0739	679397.8507	660923.767	423608.3919	371873.6048	456044.1518	472724.5228	401496.4904	868112.2989	836132.8074	760173.0353	861776.9739	859160.4374			1984
F_3733	F_3733	543.1898608	543.1893537	543.1900552	426.2271045	419.2055533	434.5252105	20	493838.5493	378701.9433	411692.7115	430843.0752	573707.692	458914.2648	580037.993	350857.2386	469754.2925	493752.9835	494454.5766	432398.4255	523015.8914	528016.7613			1362
F_3741	F_3741	544.3315929	544.3309476	544.3318719	782.3135411	780.4219348	784.1977958	18	636586.6618	541181.726	362673.8262	401976.2125	673117.0581	629515.2325	706554.1868	663767.8514	672178.393	420871.2324	475343.0617	403377.7137	405339.2516	437504.6374			498
F_3768	F_3768	546.8226873	546.8221192	546.8232616	1787.397028	1763.662108	1792.442882	19	579057.7473	405858.4221	383890.2524	310702.0419	3672241.441	4374937.854	3182026.178	3442604.622	4311217.595	368592.1062	393400.24	348705.387	389911.4989	398087.1515			12
F_3794	F_3794	548.277931	548.2773989	548.2781777	601.9430013	570.2812477	618.8554117	23	803221.4962	1185608.28	443891.3881	1253144.66	1392389.84	1184747.501	1556356.85	1322311.777	1663061.549	1520502.648	1392602.472	1058982.316	1267918.52	1382939.801			686
F_3796	F_3796	548.3347119	548.3341653	548.3350826	873.6773439	872.4616472	875.6847558	18	904481.9284	687086.0802	717169.8866	664429.1816	1110786.963	1051755.137	1106282.329	913758.0066	1036270.691	804324.9492	812583.5588	636750.6164	787959.9378	733949.2019	[285][M+1]+		458
F_3815	F_3815	549.3662845	549.3657656	549.3665661	837.0567455	835.8489276	838.9094308	18	694732.2099	483754.5466	486949.5805	430264.5888	871734.0855	832804.5122	873995.2884	676838.603	819394.4858	560008.5288	527375.9595	408299.2387	521054.9739	485806.3732			1466
F_3818	F_3818	549.7412804	549.7409095	549.7416528	715.8251237	714.6541386	718.340086	22	1537475.575	1340500.156	1523794.313	1483418.857	1514730.127	1533235.569	1562557.773	1515863.362	1625280.647	1892167.617	1959476.748	1771983.24	1876939.499	1914116.542			112
F_3821	F_3821	550.2248281	550.2243021	550.2250612	507.7346742	504.9445846	519.4809571	11	277698.5532	198269.1435	297893.4829	310798.2144	220624.4729	208195.4786	217176.8719	197360.5931	193561.1535	282205.8886	309077.9384	249271.406	292317.3993	314705.4828			1637
F_3822	F_3822	550.2426873	550.2421363	550.2430231	661.8541835	659.5275165	667.3991321	19	875472.2466	706372.473	901165.5931	871191.8752	855308.1429	837428.1307	851199.6757	817559.0293	826732.4429	1085646.505	1005236.144	903231.9011	1031503.14	1037874.853			2190
F_3829	F_3829	551.2425939	551.2419032	551.2427285	544.3775978	541.0943378	554.0590274	18	296587.5075	287350.174	298622.5281	307082.9428	271506.1676	238847.3043	241485.2126	241313.2104	250960.9149	512264.1105	537770.1465	503668.5564	546895.7641	526898.9697			1437
F_3830	F_3830	551.2423352	551.2417739	551.2425421	605.8628373	604.7048498	607.2389974	6	203430.6557	203134.3844	206293.1582	215562.8221	195501.2513	160438.1178	173518.1845	172946.0372	187684.0171	411121.779	421754.9537	401679.3049	386298.1062	401015.2338			687
F_3842	F_3842	551.790173	551.789712	551.7904221	1143.506276	1140.769235	1145.723371	17	55148.08471	23361.73088	1456634.288	1140182.472	429800.2928	459137.3688	466286.811	508086.7402	539408.5264	2426205.289	2170276.861	2282978.566	2268430.215	2501727.538			918
F_3848	F_3848	552.2711422	552.2705904	552.2713835	942.7651193	940.4955363	943.756831	9	19840.54587	6382.523056	579414.7569	564631.0459	636406.6424	688356.4104	638404.3963	576090.7184	650021.1223	565450.2238	553506.8722	571159.0718	660049.2618	619461.7323			1927
F_3853	F_3853	553.2104155	553.2100016	553.2107647	777.6499475	774.9887608	779.2792197	22	362693.5695	277406.1335	419522.5374	393156.1776	386678.08	392861.5909	375421.852	348669.2611	385931.2697	554115.1716	588225.1476	520438.9633	562687.8609	585502.8385			528
F_3858	F_3858	553.2538624	553.2531435	553.2540921	974.9719479	972.8963895	976.3753643	15	98795.63817	74212.85107	828565.1079	819980.3325	672168.8097	725476.8987	700472.5179	641267.6553	689858.9153	805239.1669	786785.7725	757142.3003	825647.7269	836727.5274			2379
F_3862	F_3862	553.2967642	553.2961858	553.2970753	645.4707704	642.3948389	646.7070236	22	1183905.751	948860.0615	652051.0625	685586.2259	1510709.331	1701214.242	1696363.855	1415201.547	1451319.206	854772.0271	802888.1649	712055.7011	832278.8966	777977.988			2041
F_4468	F_4468	610.3726704	610.372126	610.372882	1926.294808	1925.736451	1926.834552	8	1279814.293	1104540.812	879401.9384	954503.5552	26913043.87	34793493.81	23276570.4	22419340.5	32073672.71	976536.7531	1029939.206	1122039.668	1045324.056	1120149.818			50
F_3884	F_3884	554.3003124	554.2998382	554.3005989	600.2464656	598.3653586	604.656443	19	406969.3157	325892.8911	208748.3365	226824.8152	445476.0693	460725.4759	519015.8798	419829.2321	438601.0256	294373.5984	227714.6001	190414.1381	216352.3344	208808.1539			688
F_3885	F_3885	554.3003858	554.2997881	554.3005607	645.2929644	642.3948389	646.7023407	16	277184.7311	216793.39	152645.8246	170313.2101	353927.1766	408508.5484	383848.0958	351768.7108	350095.8745	183177.8511	183321.0048	172425.5813	199810.6538	178199.4616			2042
F_3896	F_3896	555.2038103	555.203196	555.203947	268.9512739	263.7597845	274.1855753	15	911317.9084	772910.1568	78129.46785	77385.56369	587938.5346	507376.7103	604525.0066	605587.9325	501757.884	78029.88354	87782.17286	68592.55283	82384.35048	82214.7188			2487
F_3909	F_3909	557.1690117	557.1686311	557.1693834	429.9261842	423.6862832	432.4316196	21	282584.0766	237185.7151	249101.8012	267513.9939	312341.5296	300501.7637	249827.9517	230738.6981	269317.2028	352341.192	351259.274	471177.2794	561573.7537	532812.9847			1325
F_3912	F_3912	557.3281213	557.3274297	557.3283098	593.6086393	591.6036832	594.5205734	22	220150.7184	190015.4518	216590.1005	200372.4698	216900.3799	200079.9052	209080.8591	210563.4427	196779.5726	288021.092	323319.2212	286441.0856	306950.8652	316767.1507			1985
F_3935	F_3935	560.2242211	560.2237048	560.2245192	731.6676596	726.9153305	734.7178691	9	451304.4399	400648.8453	666141.4944	572180.3256	476109.9475	496465.8732	479243.3122	517495.1414	484121.6492	643948.5033	544222.1924	630585.4312	894452.6834	701748.3851			1912
F_3938	F_3938	560.2306094	560.2301251	560.2309491	661.7655957	659.7761398	667.4289894	22	1062731.044	873460.238	1049308.975	1037413.715	1140253.479	1094700.445	1090954.038	1043716.752	1105971.372	1182711.242	1108472.71	1018444.788	1178691.229	1163762.432			2186
F_3950	F_3950	560.7267539	560.7263133	560.7270385	853.1904862	850.5797734	855.2683226	11	120414.9778	82982.27082	429086.3733	411824.7918	280510.5455	253352.0512	262719.4673	264437.8586	243583.9695	406008.8379	411393.2668	388346.1791	457997.5094	463448.3645			426
F_3957	F_3957	561.2221647	561.2213941	561.2224446	512.3900629	509.6262883	518.3347694	22	532034.6445	488631.028	461421.1287	459853.8915	531322.0538	480369.3921	445842.5952	433019.5291	440349.3351	604456.0855	647777.2658	543256.1107	593077.3529	647423.1834			2136
F_3972	F_3972	562.210817	562.2102039	562.2111341	620.067741	616.8327234	627.1731136	22	606859.9823	583212.8364	683354.6519	680300.6342	721387.7217	674370.403	629231.2691	635958.8389	710820.854	613987.5623	628276.1854	612520.9065	637383.9028	588930.9984			989
F_3977	F_3977	562.270797	562.2702658	562.2710934	406.9147797	404.0821639	410.2881061	18	259171.4494	169908.3205	176489.2377	182626.5542	144250.5355	132868.3505	181223.7502	189679.0844	165447.1563	191817.6909	203488.4387	170454.9955	214101.7422	179644.1513			1363
F_3987	F_3987	562.7606231	562.7600117	562.7608822	942.622754	940.4955363	944.8265166	16	15412.83148	6839.801073	1022986.485	965449.7665	1062945.383	1238425.994	1116949.392	1011787.781	1100439.35	973968.3807	976449.2924	984759.8847	1118836.952	1069918.293			1923
F_3992	F_3992	563.2296671	563.2293453	563.2299327	446.5109901	444.6902739	448.4626131	5	365983.1548	274846.2741	158218.36	168938.9221	64229.16921	47306.49242	109477.545	88785.65451	44181.15863	203272.4808	199934.3747	156796.5825	186813.6639	181626.6158			2178
F_4010	F_4010	564.3777773	564.3772336	564.3782756	1852.572187	1851.49658	1853.425491	16	2136138.228	991487.5855	1910980.112	1291939.224	1609539.186	1597172.953	2279046.796	1237021.639	1484360.199	1789095.831	1849923.877	1531242.428	2037317.794	1667901.665		[3M+2K]2+ 350.28 [M+Na]+ 541.391	2
F_4022	F_4022	566.2423739	566.2418497	566.2427591	617.5098593	614.5943292	620.4989058	16	162465.2457	176942.529	186731.2271	201580.4139	235962.925	241597.5124	230299.3792	217035.3841	245748.9847	172795.4655	151664.8054	285530.1713	331438.3416	273872.6902			990
F_4043	F_4043	569.2790284	569.278446	569.2794765	835.3001904	830.6860305	843.2899936	22	201886.8184	160926.8101	545154.7114	564718.0014	155839.117	282647.157	288746.1485	307617.5169	303792.7745	732477.1919	697720.4619	670219.1495	718993.9507	693950.428			1491
F_4044	F_4044	569.2790355	569.2785326	569.27936	750.7000312	739.9035362	785.5922444	36	261555.2892	229689.3042	308013.5288	289821.3618	281651.968	229689.5429	221068.4046	247754.3393	232883.1116	476130.853	480042.5096	358961.8419	706188.3288	459897.3159			1765
F_4066	F_4066	571.2347374	571.2341836	571.2351452	557.0782236	554.1676273	568.3512132	21	680831.1494	500077.2681	556813.9645	572420.7681	370108.118	333179.0319	392289.5574	376050.5415	353920.4672	1116103.475	1139893.579	1002339.31	1129301.68	1140510.971			1215
F_4318	F_4318	593.2892524	593.2887549	593.2896859	626.8712672	622.6898052	629.2487968	22	717089.1203	553691.4681	849836.0568	826215.1652	1615529.156	1985105.199	2704609.862	1966367.264	1454329.301	1177396.48	916540.5398	806195.753	820784.9904	849262.9008		[M+Na]+ 570.3	1562
F_4091	F_4091	572.7708909	572.770271	572.7711715	1116.383858	1110.261549	1120.913276	21	423161.1192	304032.6223	631351.9287	476255.5548	725038.1386	863264.6641	796968.2639	254515.7352	725988.3369	1014653.471	1010316.755	1383849.107	1479736.363	1522165.164			1660
F_4099	F_4099	573.2947874	573.2941554	573.2951481	653.7375397	648.8332832	661.2517946	19	509938.1148	363852.1153	255822.5753	293206.5088	693592.6433	826169.9013	1184842.202	897870.9351	621810.4132	578502.4191	466395.8984	314494.9582	391289.6315	404136.0426			541
F_4100	F_4100	573.2948672	573.2942475	573.2951147	699.352572	696.4656442	711.2534291	17	320224.706	240792.4947	209689.6089	184672.2292	466681.9708	584711.9661	798584.5193	600855.0031	441005.6971	447542.2142	370068.0623	300395.2233	319993.2111	334255.2102			1411
F_4112	F_4112	575.2311662	575.2304564	575.2314352	918.0742324	909.2722471	930.2094048	18	97943.7159	146353.9329	310850.1606	260912.8618	172316.2013	182079.1992	200834.7363	91446.77615	166893.4777	314067.5459	593115.1816	269530.4984	633363.3187	618435.028			973
F_4113	F_4113	575.2311027	575.2304326	575.231439	879.0942267	873.7105152	886.4525429	16	123897.8327	81972.07433	163275.2249	187078.832	78059.37582	66471.80508	94105.24759	69350.58153	82672.53939	324791.88	306462.6232	269197.1768	341250.7071	319896.9351			573
F_4114	F_4114	575.2477613	575.2471508	575.2480513	558.7290063	556.2550543	560.3989002	22	678694.1849	569743.5818	688206.9634	712555.8949	1159645.76	1265598.801	1138210.487	1059678.129	1148186.266	985239.016	1019008.98	985650.2857	1046488.958	1049183.477			1216
F_4118	F_4118	575.2787348	575.2782308	575.2790262	645.5467032	643.0494102	647.2065031	22	625678.7365	660534.4408	428092.778	488535.2669	1028858.831	1162324.718	1097136.837	929423.4119	1027729.126	377642.8391	367374.552	378026.9083	377577.7036	392445.6666			2043
F_4119	F_4119	575.278784	575.2780641	575.279023	601.1314293	599.0843686	602.9278973	22	972071.0372	955826.1816	615852.2791	706375.6948	1193387.595	1299549.248	1352226.478	1123742.257	1339758.315	564040.0559	524611.5123	467812.0005	486628.5491	489783.6265			689
F_4129	F_4129	576.2319235	576.231366	576.2322453	653.5624823	650.2187366	654.3823598	12	188301.7828	154863.668	178177.7293	196414.1545	124342.4239	113446.8578	127977.0846	147540.301	109036.3665	161976.6607	154204.6888	151949.9349	162442.7435	163255.5988			534
F_4130	F_4130	576.2318236	576.2312674	576.2321799	615.0109839	582.9457761	621.5693643	12	127055.7805	155101.1127	254839.7804	335637.1756	129708.843	103676.2312	134309.9596	137803.6124	107277.6985	162835.1033	151092.0453	154245.4476	169323.4689	181869.8162			1002
F_4135	F_4135	576.2821355	576.2817989	576.2823942	600.6970793	598.4875594	603.701647	13	228397.6634	220303.7802	142730.8294	153689.496	287631.3461	289058.5183	303851.8484	252875.972	299013.2316	219084.6591	169649.0403	185721.3759	196476.3552	260866.2143			690
F_4153	F_4153	577.2708213	577.2703384	577.2712421	801.896951	798.2727121	805.5245624	22	486656.6229	367601.7819	352324.6441	324464.4508	374200.028	373610.3608	386499.818	401027.8115	372038.8948	238155.503	610420.4944	528972.1902	613036.5398	591681.0723			1078
F_4154	F_4154	577.2708706	577.2702869	577.2712361	763.350768	759.6063495	772.490911	22	300043.3956	238112.339	205706.2345	226681.7184	273368.8142	240419.889	283686.2584	280509.3006	289499.7923	364714.255	388238.5751	318477.3643	359633.769	390407.8181			1262
F_4155	F_4155	577.2708888	577.2703611	577.2712992	869.7696995	843.5543209	876.9893648	24	169594.1709	152050.7746	765786.2309	329697.3649	755168.618	743002.903	698428.2462	326911.5648	342281.3743	1128010.903	1123243.089	1028171.159	1172718.361	1183433.216			478
F_4203	F_4203	581.2037101	581.2031148	581.2040165	492.8150616	490.4270485	531.2664654	22	115421.8664	97117.40418	264389.4222	264240.9115	144556.0721	106064.2721	113556.9475	128076.4732	116641.8678	177563.7921	171222.1523	135871.1371	150031.285	167443.5656			2023
F_4206	F_4206	581.2850133	581.2845382	581.2854381	1250.885626	1248.668924	1253.016497	22	538954.9798	397779.9727	759836.2073	739855.2565	632154.0379	633947.0848	635016.7875	638385.6134	647409.9902	1065747.756	1035890.132	956963.6552	1097006.978	1032460.357			68
F_4212	F_4212	582.2006342	582.2000154	582.2008499	513.3994262	509.7469678	519.0318727	22	1141880.627	903427.2053	1021816.012	1077018.083	1184003.347	1205170.049	1086586.089	951613.2824	1051934.004	1297087.222	1508274.471	1290727.323	1399653.818	1520763.53			2138
F_5511	F_5511	733.3474165	733.3467791	733.3479386	1278.581521	1276.644875	1282.211124	22	557934.7124	466882.5677	551816.8295	527906.4075	506855.858	491662.9618	498261.9876	496732.4324	493253.2025	754705.8793	768324.4493	708680.0015	367212.6949	766692.7715	[501][M+1]+		165
F_4225	F_4225	583.20404	583.2034548	583.2042756	514.0915678	510.6025307	520.2384351	20	274440.5594	213369.1898	221454.0281	250356.3169	283677.2041	282817.726	239722.5991	251615.4309	255034.1995	298332.5852	312916.2973	276061.4833	324716.5738	308035.7232			2122
F_4237	F_4237	585.2115587	585.2111711	585.211725	446.7198602	444.6902739	448.4626131	5	387667.8907	271431.3547	140384.6005	152883.9239	63033.12274	64428.14649	127159.5659	94288.7548	48174.11279	182944.1767	185971.0658	157891.9762	175529.5119	173146.795			2179
F_4241	F_4241	585.275609	585.2750181	585.2759472	907.3979533	904.5754248	909.4408271	20	1228856.09	972370.6129	289010.8534	301402.8923	774204.3456	795087.3744	753387.486	707122.6667	705553.2218	410608.4038	394720.0847	297407.9255	400193.5226	398078.6541			608
F_4247	F_4247	586.2789601	586.2783726	586.2793781	863.1019595	860.326168	866.5509993	19	729593.3411	614565.7942	229006.5668	196347.5586	457601.2316	465310.402	427658.9614	388396.7031	421279.84	277716.4393	281958.3545	282571.9534	297677.8081	360542.8087			2546
F_4248	F_4248	586.2791138	586.2783643	586.2794624	907.2007763	904.4430024	909.8102492	11	294943.1115	259618.0597	62693.79836	59752.87364	189868.7696	203173.7162	208008.3639	171907.9834	196355.4956	88495.42538	88526.29671	70870.50078	90310.29489	78657.96387		[M+H]+ 585.272	595
F_4271	F_4271	588.3577302	588.3571661	588.3580847	823.2545154	821.5864919	824.9398579	20	932253.2324	734445.7695	543062.7974	570925.5615	938540.7874	868503.9715	915319.7288	828246.8908	895777.4149	612681.511	581169.954	532157.2846	540183.1766	520160.5137			327
F_4274	F_4274	589.2673727	589.2668859	589.2676004	1251.074392	1248.668924	1252.856037	13	269721.5754	208870.8743	344918.1625	371541.5218	321774.6727	315391.6394	309477.7201	307753.1586	294114.2153	523451.9066	513388.6156	468369.1913	529952.4281	499557.1259			1161
F_4290	F_4290	591.2283898	591.2277031	591.2289961	961.3781382	937.3788938	971.0130895	23	628516.3055	504320.925	178352.542	172154.3877	392690.3464	335517.1578	378432.6413	291748.0687	322769.4886	259773.9104	518191.955	461947.9318	549927.6973	319406.9993			1795
F_4308	F_4308	592.2448171	592.2442229	592.2452122	762.3964889	713.7752139	779.465246	25	274704.8955	311559.5451	214160.0363	496631.0979	230047.1008	443758.967	973331.7225	287016.6638	400587.7798	244732.0139	74512.71396	482632.5753	677614.9453	354284.3873			1283
F_4309	F_4309	592.2759791	592.2754459	592.2762838	1251.764514	1247.629254	1252.731547	22	458015.0564	338821.4816	621315.9382	646178.2057	537375.1286	542458.7857	541790.8034	547482.3375	559536.8314	863795.7767	855722.1627	782540.5188	883862.6832	880202.1588			1163
F_4332	F_4332	595.1997731	595.1992237	595.2002574	980.3318708	978.0778838	983.5143172	16	48086.90287	20020.82133	631573.4536	579783.8478	441857.4048	439338.236	477797.6816	471813.7624	465566.2658	1424455.644	1435599.71	1106575.501	1432299.923	1312468.253			1010
F_4351	F_4351	600.2082037	600.2076614	600.2085202	815.104083	809.6498405	819.3914455	22	992999.6058	767197.7852	2359104.506	2319492.971	1295917.094	1119487.536	1210738.835	1391141.97	1137454.893	1620123.372	1651685.354	1372324.787	1491127.149	1507190.529			349
F_4352	F_4352	600.2498086	600.2492923	600.2500733	810.21234	806.314917	814.1422957	17	679140.3461	491038.6996	465834.2026	435697.8566	1116236.023	915804.6517	1017087.827	1175026.164	990147.3339	655223.9537	679710.608	583590.3882	645251.4012	650157.5966			1077
F_4353	F_4353	600.2499095	600.2493624	600.2501389	849.5212768	847.8735214	851.391405	17	546780.8505	496289.0497	370032.909	379826.8223	638049.7152	565504.4222	569952.1019	656154.1187	528591.288	646670.8039	666548.2166	597030.4143	733360.1999	669951.5158			446
F_4365	F_4365	600.709907	600.7092823	600.7102486	861.645653	858.1476119	864.6293047	19	286048.8787	204843.1403	506869.4257	457374.1931	239847.8784	196462.24	230257.6649	268574.3695	208040.1049	308370.6934	296199.0982	231921.1409	265529.6503	275668.7601			447
F_4366	F_4366	600.7097926	600.7093311	600.7101116	815.6791876	809.6498405	819.6541934	19	443152.8135	330312.2982	1065756.045	1012179.418	593325.0189	469591.6116	533016.4296	590463.8091	502122.5432	708780.9872	721037.9923	241658.481	685502.9333	657147.1341			350
F_4375	F_4375	601.3067681	601.3061507	601.3070954	1171.98682	1162.566541	1177.593174	18	982252.3341	816719.7332	139536.2598	313269.0919	132603.1894	80056.22594	176436.7452	182924.9192	85580.914	705395.7102	705984.543	630798.3611	670515.5014	709297.2228			1118
F_4384	F_4384	602.2418969	602.2413264	602.2423705	1009.251077	1004.132463	1039.392325	26	6363.034211	6277.130756	530836.1597	570800.154	343278.9295	287386.0295	304512.7392	330412.9863	327855.9402	319299.6466	299330.2402	221662.4748	238743.3407	226981.1711			1063
F_4393	F_4393	602.6859709	602.6853084	602.6861637	1014.291983	1009.455311	1019.907553	12	170785.4347	176546.455	496676.4342	472872.9443	277431.0344	282620.2798	304217.3171	347195.7362	320768.0562	363674.2745	295949.4535	228228.4017	263024.454	253014.9514			1649
F_4399	F_4399	603.2920881	603.2915008	603.2924103	843.1827401	806.314917	850.7911209	27	104083.6101	68976.03354	354536.5992	43828.75069	276989.0465	175169.3883	129281.8965	218196.3175	19849.16701	935055.6283	47811.54037	828631.8163	916198.0107	673149.6152			1492
F_4403	F_4403	603.3647914	603.3641861	603.3652333	1901.511078	1899.91601	1913.472727	11	1339350.759	1161127.854	1018341.605	1116181.702	29892601.3	37902916.9	27111761.81	25165014.78	34260512.31	1079046.595	1023096.932	1194979.148	1187960.206	1135994.638	[363][M]2+		741
F_4404	F_4404	603.7936246	603.7928584	603.7940889	767.6391259	764.2280203	771.5604045	14	212628.5256	178804.8886	109161.5883	225870.1711	239486.8429	233304.0389	212183.683	214847.1509	215278.9699	341432.902	325093.8815	229724.1742	287171.2631	302985.3502			2309
F_4439	F_4439	607.2574426	607.2567487	607.2578325	908.7077191	907.3002316	910.1599888	22	1201333.77	835700.7301	299955.292	318626.704	776894.7873	752617.6183	737222.5609	648072.2443	665561.9717	426205.3032	421289.8803	322621.2233	393061.4919	416034.5556			597
F_4440	F_4440	607.2572597	607.256692	607.2576839	863.7732933	860.5060338	866.1475679	22	2766953.396	1922443.903	817754.7304	769849.8127	1548811.692	1479786.186	1487492.744	1370926.54	1362816.328	1134750.285	1062492.993	912766.317	1127451.246	1128420.197	[367][M]+		18
F_4459	F_4459	609.4322705	609.4316784	609.4327261	1881.892932	1863.911013	1898.445739	16	279912.3234	133975.407	217451.1515	175397.7015	1409904.047	1636865.875	1149023.388	954250.6765	1531861.631	294520.3393	198761.3593	289417.8132	279718.2818	224387.2711			727
F_4464	F_4464	610.3071123	610.3067244	610.3071248	569.8317193	568.367411	571.4982559	5	339408.3401	213345.7408	22643.44506	26500.72845	37987.71567	35381.23424	40603.63898	30948.41887	32672.94013	76038.73542	83695.60078	60575.27591	87977.00159	99482.76047			1199
F_4465	F_4465	610.3070235	610.3066844	610.3071428	613.6095959	612.4817871	614.6778487	5	334748.1003	295930.7805	20954.86853	21048.05489	41514.13372	41167.32278	54999.41172	57580.59839	36326.3629	74873.48795	82101.59041	63594.92247	87605.72737	92454.41396			1003
F_4471	F_4471	611.1991172	611.1986788	611.1993275	732.7990524	731.3164907	737.832923	12	423074.9428	346432.173	726222.9325	725997.0643	359137.1543	299874.9358	325846.3515	385354.5081	300203.6955	445412.0261	436532.6321	355976.9637	453078.2007	436733.5101			1914
F_4488	F_4488	612.7540979	612.7534372	612.7544299	1163.193848	1158.254553	1166.020367	16	239233.4192	192881.9212	397840.2645	376859.537	276274.7251	257436.1943	262239.3428	267423.8609	266217.5326	407372.3656	371675.0682	341436.5416	350792.2082	323549.377			838
F_4490	F_4490	612.7896385	612.7889999	612.7900817	1360.770787	1357.647566	1363.699151	21	381618.1211	299554.16	289286.4707	302070.1691	344625.2056	320030.7876	341840.5367	347518.6814	329514.1478	419843.1255	413016.5025	389779.8218	467500.9837	421655.6893			1251
F_4492	F_4492	613.2103837	613.2097788	613.2105736	958.6670123	948.0257925	965.964473	19	522398.4165	367286.8067	308772.0128	289646.1412	21079.41199	244992.8489	124215.164	19379.99115	250923.2712	510903.7579	448930.6774	193814.9205	464160.946	448396.9944			1796
F_4498	F_4498	614.2655483	614.265129	614.265655	832.3011272	830.6860305	835.7451096	5	483161.4873	418342.5035	36828.81799	39909.91434	67244.21383	44114.18352	66261.2223	67626.55416	80587.02548	74835.51327	63703.16273	74194.67545	83165.03933	84599.54914			2507
F_4499	F_4499	614.2658391	614.2652475	614.265864	880.0465498	876.1955	885.8565105	5	192493.5396	144120.6711	911624.1633	780966.1089	1288036.98	1226261.919	1320580.928	1074728.206	1234553.99	870537.6064	916621.8073	675740.9652	914202.9296	799162.5025			545
F_4508	F_4508	615.2308715	615.2303601	615.2312063	446.2270846	412.3368112	482.0201644	13	297515.6531	191601.2726	284610.5359	330749.5622	222161.1326	147172.389	159261.8212	177139.4114	157580.4331	335027.8184	420840.4176	496819.8437	433480.984	185674.0921			2180
F_4522	F_4522	617.2765345	617.2759089	617.2768387	609.016024	607.8876228	610.4428702	20	865423.4894	649392.0986	1032834.666	897042.337	712464.264	941228.7735	1358276.246	1054388.97	651764.1998	1360982.679	1436865.292	1807279.676	1972633.364	1906703.809			691
F_4539	F_4539	619.2639735	619.2633788	619.2644716	703.3303645	701.902172	706.9467059	14	939046.004	804267.4147	767512.8421	724661.5062	204438.7344	117024.5198	243460.9329	315783.6017	128779.6123	1176228.63	1186741.112	1039670.041	1157418.306	1125209.887			1401
F_4561	F_4561	620.2639172	620.2630021	620.2643424	717.9143764	674.8642465	722.1321546	25	276937.3525	267056.4058	256011.72	258240.7774	205345.68	193471.7303	206115.3825	213377.2204	204447.2153	390024.4619	696272.5611	604721.1099	760368.2861	687884.9637			1943
F_4571	F_4571	620.6850128	620.6846082	620.6852935	500.5688113	463.0492371	502.3160323	11	137494.463	114689.7997	231921.4412	219283.2232	88414.19618	69910.99539	89687.20822	107478.2125	75300.61808	96103.84511	74779.24806	64812.69211	72954.99405	81454.48263			1622
F_4574	F_4574	621.267218	621.2665787	621.2675865	909.7751084	885.2818073	946.9664984	29	340298.7917	269224.2981	310832.5793	481620.1909	759975.955	858812.3348	365587.4036	317877.1545	366120.2601	711805.3396	865876.4844	920583.7098	679517.9045	1005372.496			2236
F_4582	F_4582	622.2313629	622.2309889	622.2317438	811.6555044	808.1755227	815.1901755	18	877985.3932	572233.1287	643719.8452	605515.9111	90643.41074	51432.54833	118412.076	159022.5313	52806.92114	930236.8257	935934.8704	812714.7711	1019273.026	959539.1262			2390
F_4601	F_4601	623.2885038	623.28791	623.2890828	1173.883276	1164.453331	1176.880856	14	719388.0785	575589.1741	235355.8601	92146.59003	72622.24563	24860.29564	91814.65832	136481.2215	34730.03445	499591.6316	487955.7954	447886.5511	434834.0794	479377.0206			1119
F_4606	F_4606	623.4479483	623.4471187	623.448467	1916.248103	1883.431806	1923.001655	21	276969.5032	213120.9777	194452.3878	211072.5715	6377934.685	8661509.549	5775454.259	5023008.781	7985153.04	183537.9645	194732.2705	203196.8504	230626.2714	268638.5228			304
F_4607	F_4607	623.7803404	623.7797745	623.780847	1361.775664	1356.793514	1363.699151	15	327382.7653	266462.2858	280858.9405	269566.6276	305983.2813	277673.7995	288960.1099	315494.2622	293525.9412	359300.5855	350174.861	320861.3753	388016.6569	341996.9094	[388][M+1]2+		70
F_4609	F_4609	624.4515254	624.4511853	624.4520874	1892.207474	1889.734811	1921.840105	15	21986.49778	5755.162267	4114.092488	12518.66392	2093742.924	2773868.29	1985832.555	1731844.772	2762725.847	9486.830867	10480.88562	7669.137165	10655.51448	4030.80894			743
F_4618	F_4618	626.7493068	626.7487541	626.7500447	1352.658219	1349.620788	1355.01145	21	633933.5106	529742.6642	499280.378	474472.3244	544330.4358	511687.1312	558957.756	570762.643	572597.3255	680621.6943	723744.1252	633243.3179	697352.2106	672338.5361			1252
F_4619	F_4619	627.2512146	627.2506964	627.2516219	1352.658219	1346.765157	1354.641939	21	397550.6859	330634.0282	328098.2478	316259.9554	351701.2239	327994.2844	340308.7476	380466.4959	357794.193	471480.7637	212775.9149	428174.9616	446474.0021	435604.4169			1253
F_4636	F_4636	629.3183634	629.3178886	629.3187946	837.2304084	834.8405445	839.1748239	10	324822.8594	250734.7055	448059.2808	413294.1116	465173.902	511315.5673	465228.0759	439043.9114	482035.7531	416276.9056	403762.2506	425543.5693	453513.2173	456524.6518			1493
F_4648	F_4648	630.759931	630.7593816	630.7605453	1359.816256	1356.793514	1362.33622	21	623219.4855	506103.6995	507528.4356	514022.0713	560174.7515	523012.0283	573476.6837	594206.962	562740.0244	651871.6557	665017.2233	621079.2378	726129.8262	658028.5845			1255
F_4663	F_4663	632.3839506	632.3833596	632.384214	860.375415	859.310787	862.2382693	19	1039941.928	873351.9175	652333.9892	689522.8394	1136125.324	1080395.16	1115024.343	1026419.063	1052270.871	752341.8476	735803.0167	670583.3537	670407.5088	755400.7895			450
F_4714	F_4714	639.258562	639.2577597	639.2587299	540.6709472	537.5127147	549.6151106	21	1393398.54	990684.5456	1782768.433	1528099.129	1241616.212	1546515.822	2136859.63	1557615.631	1038469.769	1885885.969	2044244.301	2568738.04	2803720.132	2673048.767			1439
F_4715	F_4715	639.2585163	639.257713	639.2587728	608.7448355	607.3284227	610.4428702	15	597795.3797	462602.4928	765426.5446	701201.7651	567587.0337	711936.9719	994763.8636	754206.4874	490749.2929	855746.3704	904016.0791	1155201.603	1268305.726	1203919.654			692
F_4723	F_4723	640.2423154	640.2416212	640.242638	648.5745377	644.522788	654.0063142	12	794407.4515	597025.4787	537702.078	548339.083	158441.7881	89281.83734	181121.9316	213554.0862	117152.7348	977344.1679	979151.189	858174.8229	984514.8184	1020673.606			542
F_4724	F_4724	640.261827	640.2613244	640.2622757	540.2701923	538.5325251	548.7233181	11	331115.4769	250488.5709	421595.3683	374952.0151	298897.11	393652.2559	517749.4304	393582.6181	253435.6919	462677.4478	487163.2242	625359.5925	699559.4395	645491.0917			1440
F_4730	F_4730	641.2492213	641.2486604	641.2497304	1360.329195	1357.647566	1363.688229	17	215352.6926	297771.9854	372782.9467	276811.774	308142.2807	299579.3954	433131.5919	326868.1279	290322.2697	381112.7146	377590.573	345753.619	556379.61	510566.4216			1257
F_4733	F_4733	641.3493543	641.3491272	641.3495819	580.3611471	576.2005235	593.7799085	10	1300584.13	775956.2568	119612.5947	123910.2832	182733.0744	107789.6013	185167.0323	264132.4078	120638.2177	207930.116	192840.9357	222206.0932	229936.366	221589.3505			1200
F_4744	F_4744	642.3079591	642.3072291	642.3083925	642.2211909	639.7426538	680.0600249	23	235419.9467	203501.3906	251364.8671	244243.7118	209100.5663	208580.1117	261522.551	266421.8459	244590.1771	363739.643	318904.0436	359653.3532	372068.0481	413938.0057			2040
F_4754	F_4754	644.2579519	644.2574145	644.2584064	1360.430689	1356.801443	1363.688229	19	384678.3625	322540.2187	288850.4505	292989.9761	370849.4231	319066.435	352280.2951	347814.7864	311524.6862	407657.1781	377978.5229	361691.1395	441656.0939	172215.1983			1258
F_4761	F_4761	645.2035234	645.2028617	645.2038254	773.0738429	771.0145421	776.7581464	15	342100.0449	213888.668	685391.3347	689705.2705	386022.423	366919.454	429703.9712	441349.4747	389272.0784	583144.7722	607498.5182	524984.9936	607916.2092	608609.6896			502
F_4767	F_4767	645.4296578	645.4290133	645.4298255	1922.196132	1917.147493	1923.001655	9	285889.4112	151122.6299	230146.6039	184118.7569	4182146.343	5667825.739	3782304.904	3365805.929	5177275.632	293898.2496	203478.7409	184562.0016	341083.4278	274928.3688	[401][M]+		945
F_4768	F_4768	645.4303376	645.429806	645.4307883	1889.734811	1884.59959	1890.97759	9	146894.195	82716.58474	90129.6361	77130.69729	3867898.792	4797856.916	3483520.234	2916957.512	4456826.292	104921.3069	93394.03667	104007.5386	110028.3319	89600.8631			136
F_5032	F_5032	668.6937207	668.6930146	668.6940962	1896.65318	1895.771995	1897.220329	9	3951434.364	2653953.992	1264611.675	1536307.14	43138448.91	50595298.63	39436309.21	34565462.08	46342481.87	1016583.818	1007184.393	967414.6855	1132109.959	1086827.19	[437][M+1]3+		740
F_4829	F_4829	650.2766962	650.2760597	650.2770753	819.5456067	787.4074151	822.1049898	32	1552849.235	1359495.666	1575675.953	1573002.612	2540079.49	2429166.331	1602055.863	1588234.494	2468793.24	4132061.606	4327561.618	3899571.915	4337401.758	4245647.979			352
F_4843	F_4843	651.2803203	651.2796578	651.2807185	819.0436773	742.753604	822.1049898	34	447875.2041	400730.195	440393.5852	435541.9289	737416.4033	719940.4081	730570.4062	438260.2337	489449.1819	1182307.263	1219187.534	1086578.532	1253446.911	1195213.024			353
F_4878	F_4878	654.3175802	654.3167683	654.3180239	676.5348503	671.6251163	679.7117457	15	390512.9954	303442.1173	1433188.828	1392127.172	410584.19	347372.7712	394507.6564	446542.4178	419685.7342	2297647.846	2537213.994	2266180.159	2612448.019	2566063.99			1539
F_4895	F_4895	656.3029686	656.3023534	656.3031873	819.6541934	800.8690244	824.6276606	7	63333.17032	47172.25276	513560.51	663213.7644	65325.49985	61948.79344	67513.78519	58810.80762	61178.63566	484630.8111	483000.44	480882.6406	489652.9681	553268.118			328
F_4922	F_4922	658.329893	658.3286036	658.3303807	1166.210259	1163.380616	1200.503745	8	155640.4577	128531.1701	266875.482	260431.3006	145157.5005	124835.9275	140202.1479	115616.181	140142.093	356701.6434	438995.9524	309965.8775	440882.7263	420675.5212			841
F_4934	F_4934	660.3008596	660.3001329	660.3011541	798.6632257	796.2163468	802.5350935	15	249975.5876	170356.5312	311274.0431	322390.406	145734.4286	107729.7695	165393.2937	192181.2951	109608.6322	237565.1572	244861.446	201423.4312	261056.2829	234640.0395			1388
F_4935	F_4935	660.3007575	660.2999524	660.3013112	839.0796884	837.0578526	841.1236927	15	182528.5453	130757.9728	193867.581	197870.0567	106021.4922	77507.1723	126676.274	145401.3681	80068.17907	185354.0223	194808.884	155266.6138	201199.9654	193035.6952			1494
F_4949	F_4949	661.2503719	661.2494698	661.2507076	980.4567042	970.9441998	985.2808341	15	303199.0717	214450.9007	361087.4347	390653.2268	353277.2571	298484.9176	360642.0051	360899.6982	326804.8732	223001.1299	198773.0584	148755.0158	151690.2467	161537.3366			1019
F_4966	F_4966	661.7519813	661.7513038	661.7522945	842.5583939	839.9025728	848.1636955	15	660666.0332	524722.9749	972346.0723	998673.903	496295.984	377343.5395	425254.8196	521852.7552	395734.4035	445430.8667	399538.9091	282209.0718	352844.987	355515.8827			1495
F_4995	F_4995	665.2649227	665.2643035	665.2655764	1076.461578	1061.093912	1081.468841	20	390086.0611	306783.2965	123642.7249	446144.6702	360750.0406	330985.1972	365538.1005	214041.2038	335899.7561	332528.4319	651564.2454	549679.4296	268038.386	320048.4168			300
F_5009	F_5009	666.6467334	666.6462098	666.6471486	716.4853802	715.2149928	718.3174425	13	455278.1286	360037.1633	566085.7617	579894.7755	386995.1738	316242.7593	368306.8062	398201.8175	309881.7338	263192.8923	261784.3621	210196.1901	269620.6467	245620.0575			1960
F_5045	F_5045	671.2190817	671.2183474	671.2195049	1057.833698	1056.307399	1061.000655	19	123791.0556	101856.5266	180248.693	192559.7475	125908.4623	104359.9298	124201.5612	130028.4951	107138.4123	133177.6111	125133.3912	104600.3491	125454.6056	127431.7397		[M+Na]+ 648.23	47
F_5048	F_5048	671.3447038	671.3439414	671.3450418	930.6964692	921.8966839	945.8819475	19	485245.6599	364222.9409	433472.5422	395969.5976	699924.2515	701884.9635	678107.4365	536305.2826	650955.3665	473321.8469	510938.0084	370357.4835	491560.8487	392220.5858			394
F_5053	F_5053	672.3549005	672.3541712	672.3553769	663.2097592	660.1537574	673.7425539	21	330654.5098	215359.3072	361385.4282	351873.7	209960.5494	176703.7406	283489.9435	246252.0146	189202.84	479152.9183	490069.9392	391005.6964	492400.5055	495556.9678			2187
F_5069	F_5069	674.3838852	674.3833103	674.3842123	1690.557903	1689.930925	1690.966412	8	152845.1845	144534.5305	15972.48966	19387.0586	2027738.364	2448898.11	2003863.205	1612805.567	2392603.812	36373.16549	28334.0259	25958.3961	20923.2285	22296.52694	[442][M]2+		177
F_5077	F_5077	675.2819204	675.2811719	675.282476	572.1608016	569.4968482	575.3431581	22	432206.7376	356237.3162	496399.8411	491113.5914	440789.2909	439177.2369	467962.7609	434131.5827	279149.87	543647.5317	527632.5092	522110.5047	525431.07	536057.7228			1166
F_5078	F_5078	675.2821949	675.281303	675.2824071	428.2275366	417.0429668	441.6617975	11	417794.7817	309448.5132	560504.912	571502.6325	375515.4469	372895.3147	415720.9445	355574.9036	361877.8853	497906.6533	499522.7027	454735.6326	541897.942	525355.3284			1369
F_5082	F_5082	675.3784541	675.3777791	675.3788965	924.7324068	923.5998269	926.3079303	17	808578.7921	651358.1158	583397.6913	570994.599	852319.3684	837047.0317	893807.9528	874001.4568	836442.443	661167.3774	632319.4454	554065.2439	614406.5982	597919.197			955
F_5088	F_5088	676.3497572	676.3489157	676.35012	650.1624062	646.1081463	658.1367449	18	295714.125	211048.8472	532271.9425	462340.4757	263511.9954	276179.9162	355304.7051	332829.5885	233219.7648	499408.7729	515691.221	502491.7536	579036.3325	567922.5194			543
F_5089	F_5089	676.3497131	676.3490003	676.3499769	696.7071822	695.4527072	697.2358869	8	234101.2177	168253.6703	350530.0922	307874.0684	239196.4737	234174.1958	290810.0543	273989.5486	212759.9872	424928.9453	414280.7651	432099.7017	469141.2617	467420.8389			382
F_5096	F_5096	676.7831076	676.7824103	676.783417	934.015213	929.9786926	937.505981	13	124973.8115	87697.09075	229521.362	209070.3974	195683.3378	223313.847	180708.1963	217906.0939	213490.642	313131.0142	285610.5093	306548.0759	309282.3264	326432.1903			385
F_5097	F_5097	676.7831396	676.7823178	676.7835046	998.1683853	994.7937479	1000.094468	13	146183.206	106065.1851	389332.84	310031.0095	232632.1864	242357.4595	269401.6026	224254.2162	226637.5745	371089.4597	370776.4783	360586.9702	410885.5909	420172.2981			283
F_5140	F_5140	681.3918334	681.3911277	681.3922375	1709.555679	1708.342755	1726.414411	11	771719.1109	608767.4998	345288.5823	298281.3861	6214353.246	7483205.222	5969632.164	4966649.889	7224435.835	357436.1681	363182.0812	312278.1582	371277.4105	337520.3932	[452][M]2+		158
F_5151	F_5151	684.0286009	684.0280154	684.0287799	1194.838285	1192.855481	1197.973848	12	421942.3851	361962.3154	273028.7025	289578.4436	490926.165	492380.5732	481262.124	514602.4713	484414.5486	298016.0651	273969.3054	256893.0712	283593.85	276951.6212			2420
F_5170	F_5170	686.2438825	686.2433066	686.2441754	520.8605829	517.8268252	522.1485804	15	2386758.528	1805640.109	49121.35794	54944.01601	1195709.58	892955.0474	1354166.361	1311574.451	882688.8374	13133.96676	7809.248467	11347.61265	4374.169606	8283.914575			1148
F_5171	F_5171	686.2440181	686.2434968	686.2443906	376.7601512	363.7757344	410.5809434	15	1787228.062	1332646.943	35147.82172	50665.96976	1223331.991	1220919.844	1015269.005	901763.5472	662407.6022	19521.84426	25754.99021	19977.3115	29558.55544	32754.11727			789
F_5172	F_5172	686.2439409	686.2432212	686.2443006	449.4214969	441.7710667	454.8314978	12	858388.3134	1292434.337	113436.736	109371.3032	930479.8782	635188.4354	822500.5939	823801.8028	476132.739	65685.02995	81383.17597	63926.30142	76925.02054	78580.2364			2283
F_5190	F_5190	688.3995237	688.3986669	688.399894	1741.717222	1740.909447	1751.139802	11	663975.4044	627617.6677	120518.953	127256.3826	4878915.367	5413909.136	4609479.411	3990198.292	5209779.367	132389.7325	137603.5558	124345.9418	127883.4934	139557.46			79
F_5248	F_5248	696.8985169	696.8975767	696.8989267	1714.111492	1674.198575	1715.57475	10	39343.106	26256.82144	1961.105884	876.1424135	376567.8786	482672.5851	400424.0691	285714.1895	430305.759	4343.539606	1456.249979	2005.597753	2629.981007	2700.898954			2347
F_5249	F_5249	697.2430301	697.2423211	697.243303	467.4100974	464.0236176	477.5137302	15	553223.7782	393493.2307	339321.5483	358744.9798	176989.24	150528.4326	227677.7647	217209.979	142963.6075	314130.2838	372603.1487	225622.4986	295118.0092	294982.4625			2284
F_5282	F_5282	700.2849205	700.2842623	700.285386	826.0751719	824.1026763	873.7395236	6	448576.6514	469050.0797	127470.5825	98573.19368	38519.28824	32215.47005	36561.69594	38449.09913	36674.75767	215875.1071	236417.4756	197640.5763	212967.0212	247349.0865			2519
F_5284	F_5284	700.3495872	700.3487211	700.3500427	690.4231445	688.8561388	691.7071967	15	968329.7926	804179.6224	3255867.753	622558.1987	3215697.908	2998301.868	331521.4323	2789740.124	2802841.39	740321.099	779684.2215	706496.4232	817964.3578	744328.1774			370
F_5295	F_5295	701.3339313	701.3332522	701.3343503	753.9780974	751.8152768	755.2826472	22	960562.5943	745862.5552	404689.2777	411955.4149	321769.534	224869.4576	402518.5353	426518.0212	228354.8413	644843.4752	723764.6122	629072.6808	719395.1149	700781.8084			1776
F_5328	F_5328	706.6301188	706.6294593	706.6303907	757.169783	752.8776599	764.6829342	13	393543.1483	218934.7532	342009.0731	407288.6233	292758.1006	215088.4235	322738.8298	288580.1936	156068.3865	127466.272	61454.4011	69265.30399	125921.7123	74460.00446			1290
F_5343	F_5343	709.3317569	709.331225	709.3322639	825.7720553	794.3482414	857.536517	37	632423.4896	381147.8677	342019.5037	394325.5807	567853.2479	531922.5226	512817.8823	427499.5012	492017.7658	502686.5428	450197.3203	410736.0571	465442.9752	414253.2139			2516
F_5348	F_5348	709.8335282	709.8327284	709.8340191	825.7330207	795.8212303	857.536517	32	291466.9454	326912.0854	417897.3991	107156.9221	174334.22	360461.7022	329561.0593	387849.1035	397820.6773	274029.5973	311935.9888	275058.9889	349882.3359	311696.1261			2510
F_5357	F_5357	711.2098964	711.2095768	711.2104517	655.9155639	654.8077434	657.9566741	10	323731.0752	221519.0628	302636.693	274323.484	178162.8987	108309.0843	160542.6948	195049.9625	138546.277	123208.5614	96677.6369	65292.64753	80892.33391	77866.07088			544
F_5375	F_5375	717.2924405	717.2918727	717.2929886	787.5829219	734.377351	865.1537298	31	409608.3084	319392.03	258722.0076	261263.9602	159754.9523	125000.7935	201997.0018	196567.6297	133621.9768	360651.2996	352896.9439	288926.4584	361552.2568	359431.0524			1896
F_5392	F_5392	719.3402405	719.3396509	719.3405844	741.6670892	738.8253877	751.4628097	22	502514.0789	406704.7341	409730.5401	430215.2264	410246.9015	423276.9351	437853.0466	443149.9967	433135.8277	553152.06	547398.5171	544326.7021	601642.9041	541748.2118			2246
F_5397	F_5397	719.8414829	719.8410769	719.8422861	853.9049001	850.355827	861.1719774	10	162429.6952	116890.5499	2599796.919	2531279.98	481182.8543	458253.2785	440715.314	429265.1065	422086.8817	2773842.878	2988786.032	2827882.36	3053592.504	2913149.292			453
F_5403	F_5403	720.4363134	720.4354737	720.436691	924.5898941	923.0204537	926.3079303	14	803852.2439	650738.0866	489913.1503	546414.1555	831121.9294	850643.2447	852521.8953	808676.4948	821549.8648	590306.1891	534722.4028	490119.4446	522938.3344	522492.6454			950
F_5415	F_5415	722.2671934	722.2666435	722.2673571	827.0121365	826.2657555	830.0803913	5	383578.703	353179.0087	2053587.022	1628434.849	773492.2629	675736.848	712331.0463	792161.9382	733364.2134	2363515.637	2285131.777	2704242.316	2888314.911	2913788.115			2511
F_5418	F_5418	722.3241957	722.3235586	722.3246215	865.4459703	859.387268	882.7135143	22	670274.5228	517685.8432	2548378.797	2315260.238	2125797.164	1952997.183	2031434.284	2008749.276	872056.5468	2460759.78	2435804.041	2284397.331	2232473.334	2513072.693	[489][M]3+		459
F_5439	F_5439	723.3273578	723.3266551	723.3277156	948.1792292	945.3258599	952.1027659	19	209674.8968	169084.9787	1744231.909	1658616.388	1418615.656	1465904.977	1437583.042	1453013.794	1410574.204	1105406.63	1043894.796	1023780.576	1152665.537	1089018.459			671
F_5480	F_5480	729.2921085	729.2915047	729.2924589	824.1026763	822.4596069	825.9167608	5	270451.2118	170188.6127	6073271.937	6272168.384	125550.9361	132971.3766	139505.9459	165664.0031	163838.1488	6628273.248	6594808.691	6119568.748	6669171.089	6428126.26			361
F_5481	F_5481	729.2922763	729.2918099	729.292419	861.4928174	858.7151	862.2382693	5	187543.4869	156386.1357	447428.801	466036.6805	108802.8288	102087.4888	105487.5105	109039.5957	100838.8876	551585.2444	552637.3504	524378.158	558715.2522	532328.4448			454
F_5490	F_5490	729.6512638	729.6506884	729.6518064	860.4443213	813.5531636	873.5331837	19	99981.58088	73640.15269	377890.4831	660687.9236	262959.5851	592300.4775	543179.9927	241651.0021	563433.2248	531206.3438	517707.9513	659772.9442	686516.6644	646980.5601			427
F_5493	F_5493	729.985983	729.9852202	729.9862961	948.5039976	945.4195496	952.1027659	20	233001.428	176255.5462	2169905.936	2008569.06	1796419.818	1871683.01	1742250.125	1764942.788	1765709.869	1355956.041	1277092.607	1321570.983	1518504.809	1400739.271			657
F_5494	F_5494	729.9859486	729.9852489	729.9862502	862.4686033	859.387268	884.1851893	11	176249.1188	128432.1482	381761.4724	645526.3624	651043.8697	523499.455	606136.6652	282762.4486	553224.4598	730783.1992	659274.6708	732562.7698	791114.879	776069.2555			455
F_5495	F_5495	729.9857892	729.9851402	729.986022	827.2631717	816.5809826	830.3805916	10	32207.13811	23470.05908	414423.0107	302579.75	148027.5472	125411.8311	115315.3328	148894.5722	125071.5121	486929.6522	507201.2326	663779.4433	686051.7931	724820.0259			2512
F_5514	F_5514	734.3076924	734.3067565	734.3079809	894.7908021	893.1131137	896.5510201	12	413081.7707	233974.2065	327488.1579	323094.8479	207481.4705	263083.5729	277552.6284	295876.7426	249508.799	305688.8495	310770.4268	267732.0845	440337.4545	316867.6538			2000
F_5527	F_5527	737.3314779	737.3306551	737.3320181	1031.685986	1026.380607	1059.53356	13	111127.7602	84824.33202	347864.2837	300508.2051	502587.5083	652854.2462	340878.9811	237635.5393	300857.0495	453919.2573	483287.1795	737156.3191	730565.1799	760659.5249			1300
F_5528	F_5528	737.331421	737.3308985	737.3321054	1091.366283	1087.415705	1094.494032	11	138105.2347	112842.7335	257207.3068	244995.6503	312957.4807	376603.8365	241145.9894	227374.9488	254889.9494	214993.1858	126372.9795	392660.2011	503598.2524	536857.5209			2305
F_5529	F_5529	737.3415656	737.3409977	737.3419102	986.251108	984.5582977	987.5810403	6	18791.18967	17564.32649	258521.46	220925.1742	190714.6413	205901.6983	173373.4	195342.7657	209247.5326	330427.8836	247903.1745	587053.2916	603298.2003	612468.503			1015
F_5535	F_5535	739.2742796	739.2738877	739.2745381	818.7325925	787.7879887	820.5923188	8	346465.732	224219.8038	123069.9951	118192.6675	110382.2434	59671.54298	95319.75798	101620.0973	69194.38711	157026.147	149027.3374	134813.3673	143790.9898	140663.661			362
F_5544	F_5544	740.8239702	740.8231522	740.824262	885.1234295	858.728745	888.0832972	17	143814.9497	191228.4792	345678.3519	355252.9356	202063.6781	315149.3441	114360.4223	286304.4007	297461.0704	231879.6379	613545.8102	394977.6303	412120.7876	422846.2996			584
F_5546	F_5546	741.3256011	741.3248429	741.3258538	885.2743876	878.3072793	888.3959086	14	187964.2916	154043.0984	138777.3367	286805.7249	217348.8444	239932.3579	206006.0785	125044.3579	215375.8777	442688.4746	208871.2581	259675.7415	311040.1704	300603.3204			585
F_5551	F_5551	742.3897358	742.38888	742.3900228	952.7555815	951.4551472	954.1860366	15	971870.8246	756944.449	688028.1924	677552.3097	1033873.568	1025493.641	1029380.376	1032488.137	1012571.176	750227.2611	712347.605	649139.7219	735576.2664	668916.4311			656
F_5567	F_5567	744.9410712	744.9404932	744.9415314	1887.954954	1887.28559	1888.498401	8	238736.9888	137049.3813	89741.0879	135958.4872	5965404.496	7130880.581	5366333.267	4920955.018	6483995.86	144975.9582	124863.8896	129800.5784	140714.8296	135962.457			2150
F_5604	F_5604	749.8290675	749.8283827	749.8296099	768.4782357	764.5447556	777.8917528	20	370928.9506	270892.6052	294379.5344	276079.1498	258679.9755	281229.3421	298169.0229	289588.0669	301601.5927	490400.1662	514178.6019	482613.2555	505390.9371	484457.3425			2324
F_5605	F_5605	750.3308213	750.3299479	750.3314196	813.1314086	809.3196296	818.5961839	20	491109.5434	346925.8682	490911.9818	443855.2833	405874.8319	402038.0818	396143.2955	415354.1202	357436.5573	637760.1734	616107.992	551957.8836	808810.3472	600170.2069			2393
F_5670	F_5670	765.3397571	765.3392996	765.3402543	838.6580008	821.0348569	842.281544	6	172134.2088	274506.8643	56909.71317	60587.69829	181181.4267	187999.4428	172504.5947	168570.6444	173313.258	34986.13759	41904.07968	30044.74625	41826.97487	42891.55734			1497
F_5674	F_5674	765.4461999	765.4454894	765.4466787	1173.585692	1172.12346	1175.888163	21	1015541.175	841526.1583	701906.341	721299.7665	1061951.932	1085920.614	1075086.901	1101823.95	1110462.425	799986.5196	801497.1294	705277.6618	764740.5877	3464534.099			1120
F_5678	F_5678	765.9480382	765.9473529	765.9484469	1173.667035	1172.096286	1175.827266	18	727011.7096	614642.6587	516504.9052	534589.2994	810872.7555	793451.6739	812046.1648	773105.5888	782287.3265	2738686.467	2598275.171	2429071.354	582166.4713	2433511.357			1121
F_5682	F_5682	767.8175342	767.8167498	767.818042	994.1738971	987.9990267	997.9429524	20	286753.6222	234106.8734	491127.3365	516783.5559	376666.2854	350430.3223	329118.7987	350086.1884	334810.0597	542061.0562	479351.4044	476708.5404	542440.2843	584304.4286			274
F_5683	F_5683	767.8173032	767.8168182	767.8179191	1053.758331	1042.493442	1058.92348	16	217257.4993	160864.6984	398840.6279	396982.098	248052.222	242516.7658	223299.5852	249342.2224	255725.3979	412790.7537	477013.2371	372791.6492	296708.329	453549.479			1969
F_5690	F_5690	771.3391824	771.3385096	771.3395181	979.8623294	972.6236285	989.5406514	16	166985.5126	295061.8205	283273.0349	295260.325	276515.8362	16935.11581	278917.0833	264786.9468	258370.0503	600229.0728	662700.7843	571569.7168	615937.9453	643306.9082			1016
F_5727	F_5727	777.4545856	777.4539698	777.4548768	1164.491847	1163.515833	1165.830371	11	648676.411	561489.7993	407369.4858	407720.1448	679033.4549	703759.02	706457.046	672775.3738	670581.0958	415156.1552	404737.156	385228.9241	382970.9176	378693.6807			860
F_5743	F_5743	782.3660199	782.3654859	782.3667314	842.8368944	813.6012678	874.0482137	20	222188.9943	151146.5302	602948.4143	683527.669	679497.8883	609317.4573	620015.8057	598573.9062	386518.7361	403078.7672	423401.2929	437705.694	31749.31101	222266.1705			1498
F_5744	F_5744	782.3660395	782.3651988	782.3664214	733.5480662	725.190452	768.507657	19	282346.7564	208403.7675	278174.4511	281749.6553	232717.5206	224930.513	238866.5394	232878.5342	220337.4667	462933.0124	441096.4089	369957.9467	471505.9521	458761.2773			1920
F_5747	F_5747	782.8679004	782.8670242	782.8681082	730.6647619	726.6448226	735.7426866	9	198962.093	142069.4435	191526.3147	212472.0733	174034.9123	159929.81	158498.7486	150025.6546	171841.9879	337580.2529	309431.3042	275844.2183	328523.2235	316975.953			1921
F_5748	F_5748	782.8678699	782.8670008	782.8680697	765.0924629	763.9001661	767.4960687	8	139813.6713	99392.37452	184863.9156	188805.9783	145917.0027	119331.4616	126662.9749	140288.5921	126709.5695	186793.7334	190172.8171	264868.9469	286068.6916	102130.3415			2325
F_5752	F_5752	784.9507022	784.9499757	784.9511491	1174.172695	1172.162447	1177.796872	20	778681.8941	740813.358	618527.1784	604381.6696	798501.2344	744094.6143	789643.0943	828882.4035	904836.0598	648112.5367	712843.8826	592498.9441	584651.9011	587745.3365			1100
F_5765	F_5765	788.4313114	788.4307794	788.431852	1173.973866	1171.084011	1176.807068	22	1046842.374	871190.3639	734738.9285	762877.2016	1186065.181	1097060.85	1143324.078	1128001.227	1154622.516	792477.9099	790068.7694	731900.9183	796635.6545	700977.6644			1124
F_5766	F_5766	788.4651076	788.4642062	788.4653542	1909.848119	1908.724914	1910.556175	8	1126320.003	701324.3578	362455.5581	401735.7889	9925546.976	7215136.486	8725914.844	7247327.762	7623880.009	301201.4101	289010.1676	275378.476	327201.2707	317267.9406			6
F_5771	F_5771	792.3370835	792.3362765	792.3376702	935.2701693	920.7345153	940.8140939	20	491897.0276	328987.4958	656461.9289	630562.5845	265285.4976	153541.7768	284228.9202	314854.1002	188709.8584	1011674.171	1044271.507	843212.2887	1020664.211	1033477.855			396
F_5775	F_5775	793.3063441	793.3053983	793.3067492	1010.85768	1006.214187	1037.994717	8	405232.0325	221226.4615	256681.8038	259171.6671	261656.6551	245997.1003	252463.4934	264289.2556	256593.1049	281977.2993	282588.4596	257001.6739	303007.3012	286652.5027			2449
F_5776	F_5776	793.3057573	793.3049783	793.3062678	1107.43633	1089.965882	1114.975285	7	319856.0737	231929.4144	177293.0069	171588.3545	183573.4206	158415.9049	167954.5051	174557.301	165624.3378	123336.5972	174242.2207	136493.6068	166498.0986	140199.3581			1651
F_5796	F_5796	802.3449597	802.3440838	802.3453204	921.0309055	908.6707464	956.0234393	31	920109.448	726474.5013	322386.4256	153580.8035	205496.2778	108308.7553	230695.5518	285098.2861	136116.0977	466778.2449	492091.476	569740.2389	666247.3756	519940.9296			976
F_5798	F_5798	803.3486367	803.3479769	803.3488282	919.2453356	916.7020374	920.7966907	5	290570.9528	233928.3988	64691.77475	76209.76953	28941.44864	5536.189911	28770.7831	67488.03541	15448.37051	125805.9103	143374.4306	106905.0887	132602.165	152812.8402			953
F_5821	F_5821	811.4085093	811.4076033	811.4091111	2128.111043	2088.24528	2161.974079	17	620059.975	125752.3229	507811.3465	354377.277	456314.5863	447702.205	675714.497	327975.6445	154927.7022	510614.7313	479019.4881	429238.5584	579141.0079	471548.6054			1047
F_5829	F_5829	815.2877227	815.2870375	815.2883606	1010.333583	1008.404142	1021.74336	8	390966.9304	266043.8217	258952.5818	272722.8411	224578.1136	214513.0621	217363.5977	223883.4979	212982.3156	239943.31	265058.5442	191148.3488	254828.6684	236201.2147			1056
F_5831	F_5831	816.3605572	816.3599757	816.3608839	1019.729381	981.9029938	1047.488978	12	57149.65329	41188.10974	333323.4684	282981.2921	109271.6369	78719.85656	117022.8872	127478.4245	102619.8598	375226.8096	348560.7767	326291.8735	367704.3594	372561.8031			1650
F_5834	F_5834	817.2937058	817.2928072	817.2946174	931.0834345	928.2473902	936.5859351	19	259129.7696	182188.8368	263003.9294	251611.4598	244225.4512	233290.4878	248659.8952	231640.2369	223428.6478	362712.5228	377965.8076	260731.781	360074.3903	345152.0699			398
F_5840	F_5840	817.7990231	817.7974359	817.7996047	972.0323334	932.3106074	976.6810269	22	378658.4405	300438.116	300778.1704	313442.1929	303044.3644	279556.847	266503.9592	278615.0291	300027.8345	389382.2964	371719.9373	278426.6218	337449.4469	307254.9978			2383
F_5868	F_5868	831.4543785	831.4536573	831.4548574	1189.911627	1188.041604	1193.574206	22	1129751.199	916842.7981	781541.0119	802814.9767	1219086.395	1254395.545	1252402.668	1191097.667	1216711.759	902629.6991	819728.1519	778300.0061	883539.5795	791534.6177	[547][M]2+		2251
F_5875	F_5875	835.3614035	835.3605151	835.362143	1075.982125	1061.093912	1087.687768	14	371079.3432	294868.7663	271720.6974	320426.6097	239872.4153	178509.0945	290392.7575	283129.5448	210866.6142	271798.2092	231483.2899	428969.879	237300.6593	484731.6782			302
F_5892	F_5892	842.3762983	842.3754907	842.3767902	1119.909724	1094.5255	1122.70554	18	320297.907	252099.0444	363824.7923	376505.1073	422284.8852	380433.1715	457763.3895	430351.9654	384607.1	803405.3028	788132.1209	716381.9464	823866.0449	440392.6685			1758
F_5956	F_5956	875.3978442	875.396939	875.3981874	769.9161471	768.6889429	770.7015791	7	68751.87291	48061.58495	178006.5219	151411.7745	5928.827699	4446.323381	3719.190321	15500.61738	1449.127207	366137.7068	436517.3188	672568.4519	724435.0752	682037.5738			2326
F_5957	F_5957	875.3978651	875.3974422	875.3980558	733.5480662	728.3406357	736.7964716	7	98521.78953	74058.58474	281531.2151	228461.139	8646.816132	7827.301461	10435.07151	19742.37794	7024.408234	581952.3355	671378.5067	988103.2627	1060081.988	1103469.266			1922
F_5968	F_5968	883.2448739	883.2440108	883.2453583	967.8937217	961.1666759	977.006715	14	315197.5175	339045.7146	326775.7359	412978.1193	291258.189	246695.9099	266024.5816	271097.962	295772.2873	270749.7774	238257.4044	179044.6288	20099.6458	186923.6512			1797
F_5980	F_5980	887.4344934	887.4339855	887.4349474	755.5897701	753.7557151	761.9607497	11	159802.0408	106386.6078	148748.0284	138534.6105	261903.3737	339002.4611	329144.4541	280037.9853	285008.8349	215230.5115	219292.0817	181976.4835	220661.2251	209149.4172			1269
F_6003	F_6003	915.133516	915.1327529	915.1342455	1345.016451	1343.3764	1345.666181	11	456459.2072	366951.52	495901.2652	488879.393	490874.4902	465064.4437	495390.7488	500507.9247	465424.0905	363519.3406	355281.299	354343.3428	402090.7099	357276.1682			2605
F_6024	F_6024	957.6143749	957.6137424	957.6150571	142.0606509	140.9883405	143.5560655	15	526359.0557	500479.3459	590407.1116	572371.262	648397.8485	621235.2131	640465.4208	573984.9088	592847.0914	560813.8938	486835.0946	518303.0733	543478.1628	564602.9772			263
